# Supplementary material for: The dorsal fan-shaped body is a neurochemically heterogeneous sleep-regulating center in Drosophila
Source: PLoS Biol. 2025 Mar 26;23(3):e3003014. doi: 10.1371/journal.pbio.3003014 (PMC12135941; doi:10.1371/journal.pbio.3003014)
Supplement: S1 Data — (XLSX) [file pbio.3003014.s033.xlsx]

## Sheet: Fig 1
	Figure 1C							Figure 1E						Figure 1G						Figure 1I							Figure 1K						Figure 1L						Figure 1M							Figure 1N
	Females							Females						Females						Females							Females						Females						Females							Females
	Empty-AD; 23E10-DBD>CsChrimson veh	Empty-AD; 23E10-DBD>CsChrimson ret	dFB-Split>CsChrimson veh	dFB-Split>CsChrimson ret				Empty-AD; 23E10-DBD>CsChrimson veh	Empty-AD; 23E10-DBD>CsChrimson ret	dFB-Split>CsChrimson veh	dFB-Split>CsChrimson ret			Empty-AD; 23E10-DBD>CsChrimson veh	Empty-AD; 23E10-DBD>CsChrimson ret	dFB-Split>CsChrimson veh	dFB-Split>CsChrimson ret			Empty-AD; 23E10-DBD>CsChrimson veh	Empty-AD; 23E10-DBD>CsChrimson ret	dFB-Split>CsChrimson veh	dFB-Split>CsChrimson ret				Empty-AD; 23E10-DBD>CsChrimson veh	Empty-AD; 23E10-DBD>CsChrimson ret	dFB-Split>CsChrimson veh	dFB-Split>CsChrimson ret			Empty-AD; 23E10-DBD>CsChrimson veh	Empty-AD; 23E10-DBD>CsChrimson ret	dFB-Split>CsChrimson veh	dFB-Split>CsChrimson ret			Empty-AD; 23E10-DBD>CsChrimson veh	Empty-AD; 23E10-DBD>CsChrimson ret	dFB-Split>CsChrimson veh	dFB-Split>CsChrimson ret				Empty-AD; 23E10-DBD>CsChrimson veh	Empty-AD; 23E10-DBD>CsChrimson ret	dFB-Split>CsChrimson veh	dFB-Split>CsChrimson ret
	-0.160656	-0.167282	-0.0873786	-0.111732				0.0910931	-0.723048	0.0524899	-0.199799			-0.195652	-0.351135	-0.14299	-0.0376016			-0.213443	0.125304	-0.0793804	0.487923				0.0666667	0.0201005	-0.0334728	0.293023			0.231752	-0.0615866	-0.0633663	0.150735			-0.594667	-0.560294	-0.0295203	-0.399464				-0.210069	-0.831601	0.5	0.392744
	-0.0345659	0.114362	0.0645756	0.223126				-0.104286	-0.213555	-0.0451866	0.534483			-0.295425	0.18759	-0.059952	0.131902			0.165323	-0.145357	0.00323887	-0.0532359				0.139785	0.0330579	0.0596107	0.682726			-0.0097493	0.187135	-0.126116	0.288214			0.354244	-0.0372526	-0.586265	0.0272109				0.101504	-0.498871	1.38835	0.29989
	0.0676393	-0.118644	-0.198041	-0.221239				-0.0769231	0.0518583	-0.0538213	0.0629496			-0.150082	0.0611621	0.0229541	0.0320856			-0.00541272	-0.398438	-0.0445269	0.427933				-0.0147727	-0.791489	0.08125	-0.00857843			0.079602	0.533563	-0.249527	0.035824			-0.266497	-0.306667	-0.418367	1.35278				0.0284698	-0.588723	-0.547988	1.23529
	-0.256259	-0.513975	-0.0348387	-0.0484094				0.0778378	-0.0441826	-0.0532544	-0.207734			-0.0588737	-0.0307487	-0.058072	0.279465			0.0435414	-0.184211	-0.0452617	0.275152				-0.28953	-0.424963	-0.0335463	0.253886			-0.0593343	0.203927	-0.218045	0.151981			-0.522541	0.1984	-0.334043	-0.0935143				-0.313019	-0.614711	-0.458931	-0.133929
	-0.043771	-0.171277	-0.188295	-0.0847784				0.0501433	0.237368	-0.0811655	0.0530063			-0.0519231	0.273232	-0.242094	0.595278			-0.260916	-0.171717	0.134715	0.0239234				0.0268065	-0.457424	0.00834492	0.555676			-0.110945	-0.0455105	-0.0787704	0.180763			-0.327731	-0.585859	-0.576132	-0.108144				0.0242537	-0.662252	0.666667	1.43662
	-0.0820106	-0.437343	-0.119728	-0.0858257				-0.00861141	0.158793	0.0530483	0.012024			-0.153295	0.210756	-0.208163	0.337224			0.219348	-0.00206186	0.0919689	0.723404				-0.0522134	0.0527523	0.085901	0.618243			0.0760563	-0.0466884	-0.140947	0.77182			-0.430556	0.0877193	-0.145973	-0.233503				-0.433628	0.151394	0.551136	-0.112821
	0.110473	0.16092	0.414454	-0.0412262				-0.166453	-0.194337	-0.00705645	-0.0289515			-0.26431	-0.131805	-0.0876206	0.228682			-0.369535	0.307229	0.11841	0.0766467				0.128866	0.195382	0.126984	0.681499			-0.103199	0.149091	0	0.962428			-0.332075	-0.108597	-0.419811	-0.170398				-0.284884	0.104536	0.0703812	2.01013
	0.028436	-0.202096	-0.239291	0.0462963				-0.353342	-0.0488534	-0.13399	0.180741			-0.187058	0.43949	-0.465077	0.00389105			-0.0066335	-0.0433962	0.102371	0.0187933				-0.0971357	-0.157699	-0.0812808	0.44668			-0.353846	0.139604	-0.0963139	0.179513			-0.425	-0.295515	-0.344294	0.786026				-0.547046	-0.471503	0.0271493	0.736771
	0.00166945	-0.0366615	-0.224628	0.0327613				-0.723618	-0.25944	-0.0907258	-0.418577			-0.0736196	-0.248322	-0.0650407	0.201342			-0.037464	0.0270968	-0.122083	0.517609				-0.38013	0.0281863	0	0.0529501			0.082153	-0.198538	0.229611	0.169533			-0.0482529	-0.34375	-0.653491	1.00648				-0.09699	-0.311155	-0.00228311	1.60929
	-0.325	0.141593	-0.160279	-0.067867				-0.0658683	0.0323015	-0.110656	-0.301698			-0.103555	-0.0899855	-0.513812	0.0113895			-0.139031	-0.011378	-0.0705065	-0.270531				0.0703125	-0.338479	0.229412	0.0372928			-0.1	-0.162459	-0.228745	0.747239			-0.217082	-0.548043	-0.640468	0.215726				-0.330612	1.24615	-0.172445	0.696286
	-0.309637	0.32998	0.14218	0.0407332				-0.173967	0.206146	-0.391913	-0.198885			-0.226446	-0.25	-0.419479	-0.0226202			0.0244444	-0.0460157	-0.109938	0.27305				-0.065285	-0.153707	0.0373134	1.61557			-0.181329	0.00836502	-0.0998797	-0.0099728			-0.380697	-0.494318	-0.217105	2.51124				-0.0519031	-0.621359	-0.296552	0.0166113
	-0.173986	-0.030853	0.116059	-0.203704				-0.0753912	-0.00555556	0.10942	-0.283427			-0.213693	0.153432	-0.126708	-0.0226537			-0.168659	0.031856	-0.116392	0.164348				-0.0800866	0.0914052	0.024032	0.315164			-0.649867	-0.205446	0.0989523	0.283514			-0.461812	0.662366	0.403561	-0.28109				0.0361842	0.304104	0.0769231	0.883162
	-0.012987	-0.0424077	-0.143373	-0.251114				-0.00481348	-0.279129	-0.015015	-0.061553			-0.378109	-0.599681	-0.0871965	1.09836			-0.353687	-0.168502	-0.0300679	-0.214413				0.178792	-0.196	-0.0703235	1.18565			-0.41194	-0.196899	0.258294	0.416335			-0.540029	-0.664414		1.08351				-0.361486	0.0305344	0.0659898	0.240493
	-0.0623742	0.0811542	0.0356455	-0.0883234				0.010355	-0.0300375	-0.352168	0.23187			-0.692483	-0.0829421	-0.325123	0.717029			-0.0760456	-0.260989	-0.0395062	1.23214				-0.134391	-0.238342	-0.0286086	0.41291			-0.261331	0.61178	0.0385109	0.105263			-0.637931	-0.272727		-0.134328				-0.378251	-0.357278	0.050495	0.419767
	0.362705	-0.0736041	-0.292346	-0.230648				-0.0825806	-0.389722	-0.0658874	-0.0470588			-0.0997191	-0.386486	-0.156838	0.0824022			-0.101604	-0.311174	0.0235294	0.0828604				0.178366	-0.184028	0.00426894	0.203282			-0.41807	-0.624758	-0.0615034	0.250493				-0.9375						-0.478571	-0.553061	0.21393	0.709507
	0.142308	-0.00146199	-0.167504	-0.0755668				-0.143167	-0.066416	-0.439525	-0.0757781			-0.465116	-0.128848	-0.577099	-0.0257827			-0.103728	-0.228474	-0.210572	0.0474684				-0.00837321	-0.164127	-0.0989011	0.568581			-0.128535	-0.182796	0.0115668	0.694002										-0.308581	-0.0830325	-0.0898438	-0.615811
	-0.229545	-0.242938	-0.112299	-0.6375				-0.115914	-0.193133	-0.0634518	0.0598389			-0.397802	-0.589527	-0.121103	-0.252044			-0.129173	-0.164193	0.00708661	0.140891				0.287582	0.503846	0.258993	-0.0157233			-0.36692	-0.420608	-0.114846	0.175699										-0.029484	0.0736842	-0.239437	1.31439
	0.0626087	-0.144105	-0.0711238	-0.241458				0.0767677	-0.043299	-0.264168	-0.0801688			-0.432432	-0.561605	-0.632857	-0.292169			0.0861538	-0.382662	0.0176141	-0.163591				0.3958	-0.190476	0.0128755	-0.00486618				-0.605505	-0.627392	0.52638										-0.457064	-0.405825	-0.21659	-0.420973
	0.251295	-0.131922	-0.543706	-0.0918854				-0.132754	-0.389868	0.125	-0.0604099			-0.454167	-0.260083	0.138042	0.904286			0.160396	-0.172825	-0.0620504	-0.365792				0.359806	-0.0671141	-0.0347924	-0.148289				-0.198297	-0.0502749	0.22093										-0.271583	1.59298	0.0207469	0.773038
	-0.0645161	-0.0121951	0.0659898	-0.0499405				-0.247012	-0.0183616	0.0641975	0.797297			-0.37551	-0.28853	-0.365854	0.201964			-0.0128079	-0.183333	-0.0840266	-0.0688073				0.325696	-0.29765	-0.184261	-0.0241546				-0.311552	-0.206422	0.473465										-0.183158	-0.176066	-0.215517	-0.672355
	-0.320482	-0.24247	-0.269118					-0.0152749	0.0877976	-0.229462	-0.128527			-0.529204	-0.516266	-0.0214541	1.26199			0.109091	-0.445961	0.0514851	-0.0948181				-0.339041	-0.0942563	-0.318232	0.475298				-0.0846233	0.100196	0.144963										-0.187377	-0.752841	-0.135135	1.22304
	0.0351438	0.11519	0.134667					0.191126	-0.16986	-0.143574	-0.00394867			-0.345029	-0.209967	-0.174451	0.534121			0.371841	0.0512315	-0.00859951	-0.190135				0.406569	0.379902	-0.0484512	-0.0769231				-0.0275229	-0.00958904	0.195652										-0.128743	-0.469265	1.15758	-0.191235
	-0.248031	-0.436817						-0.184236	0.106965	0.167031	-0.0936255				-0.733871		-0.168911			-0.286965	0.00108108	-0.171026	0.314504				-0.0882682	-0.312183	-0.22816	-0.0796371				0.0956633	-0.578431	0.83033										0.023753	-0.624642	0.026455	1.33875
	-0.0484653	0.0778739						-0.0878553	-0.157083	-0.0591549	-0.021875						-0.114241			0.150943	0.455696	0.29803	-0.097561				0.0857143	-0.348315	-0.240493	0.416583					-0.178988	0.995608										0.162912	-0.396112	-0.182519	-0.136247
	-0.691964							-0.265909	-0.112069	0.341375	-0.0924596									-0.308176	0.0407273	0.343284	1.54651				0.0120879	-0.373469	0.129936	-0.10289					-0.164524	0.220764										-0.26513	0.534137	0.0675676	1.0918
	-0.583082							0.0617678	0.131635	-0.010978	0.143246									0.134496	0.186508	0.498695	0.886574					-0.119241	-0.114263	0.363636						0.662745										-0.131313	-0.473829	0.193388	0.102871
	-0.396396							0.000985222	-0.60631	0.183554	0.0196078										-0.218391	-0.0552209	0.704057					0.175227	0.328449	0.180476						0.564103										0.366935	-0.655109	0.00434153	2.82787
	-0.187638							0.167291	-0.00474496	-0.0246407	0.00390625										-0.104928	-0.165746	-0.0415879					-0.220994	-0.033543	0.688235																-0.371212	-0.37757	-0.139474	-0.234637
	-0.223404							-0.113744	-0.179132	-0.343344	0.149516										-0.113852	-0.148649	1.63403					-0.0271739	-0.00295421	0.276243																-0.260465	-0.472165	-0.0189076	0.747204
								-0.0419255	-0.046892	-0.233047	0.040856										0.0459492	0.00275482	0.88253					0.378582	-0.122912	1.13686																-0.292225	-0.911523	0.819495	2.16796
								0.17549	-0.0304622	0.0887311	0.00282486										-0.333333	0.39404	0.618834					0.132666	0.116054	-0.0757098																-0.113402	-0.0108108	-0.523297	1.52506
								-0.0466989	0.146907	0.166874	0.0561519										-0.0292113	0.300216	0.389952					-0.104813		0.399371																-0.10124	-0.206506	0.133721	1.6781
								-0.0456674	-0.0437743	0.191211	-0.119235										0.0694444		0.905109					-0.0334928		0.460993																0.0930693	0.58256	-0.273492	1.44089
								-0.384762	0.159437	0.016624	-0.180164										-0.110667		0.24967					0.0229645																		-0.0826271	-0.477143	0.342733	-0.462637
								0.367847	-0.0723307	0.076661	-0.0135266										0.0135747							-0.0338645																		1.78571	-0.5	-0.425532	0.699443
								-0.159774	-0.0909091	0.0482866	0.329365										0.0351124							-0.0726115																		-0.27533	-0.655052		1.96186
								0.177177	0.0244957	-0.0855615	0.191617										0.247019							-0.186848																		0.231939	0.0661041		4.29302
								-0.573284	-0.00696864	0.0239726	0.0343137										-0.212766							-0.042641																		-0.080402	-0.222816		1.49405
								-0.291714	0.161479	-0.288136	-0.127139																																			-0.234914	-0.563636		3.256
								0.0927835	0.245763	-0.0927318	-0.0529248																																			0.044186	-0.03861
								-0.393195	-0.283375	-0.308718	-0.0139027																																			-0.219917	-0.5
								-0.0369393	1.24793	0.0656064	-0.107303																																				-0.0141509
								0.0396396	0.235142	0.254665	0.0233266																																				-0.26186
								-0.267241	-0.436111	0.806735	0.110546																																				-0.188235
								-0.0548173	0.00446927	-0.00471698	-0.114917																																				-0.684343
								-0.125382	-0.212851	0.19917	0.0928382																																				1.8029
								-0.0551724	0.036036	-0.107419	-0.161017																																				-0.289544
								-0.232673	0.105169	0.0703883	-0.122449																																				0.0820312
								0.114671	0.0309392	-0.0340821	-0.116628																																				-0.244505
								-0.132296	0.0409617	-0.0713649	0.0978957																																				-0.63587
								-0.282164	-0.265031	0.0185676	-0.201521																																				-0.252874
								-0.0933148	0.778146	0.023628	0.0224179																																				-0.352423
								-0.0452876	0.0154291	-0.0739261	0.331529																																				-0.577273
								-0.44898	-0.37037	-0.0544959	0.0334608																																				-0.623632
								0	0.296943	0.160898	-0.0651014																																				-0.272727
								0.334975	-0.0613383	0.0902896	-0.0105163																																				0.364796
								-0.494418	0.289355	0.0378521	-0.0558615
								0.0676819	-0.507163	-0.231707	-0.0536131
								0.0380313	0.436992	0.0499002	-0.167147
								-0.174081		0.062963	-0.00775795
										-0.472123	-0.1101
										-0.129668	0.0154976
										-0.0658343	-0.0861326
										-0.0193833	-0.208127
										0.0108401	0.283784
										-0.0947631	0.0177994
										-0.06743	-0.082779
										-0.0577617	0.0598802
										0.00444444	0.241952
										0.0616622	-0.0325815
										-0.0626016	0.124825
										-0.329571	-0.0616216
										0.216478	0.208198
											0.0607064
											-0.0247863
											-0.204219
											-0.0182868
											0.0390707
											0.00462535
											0.0557769
											0.0490849
											0.118577

## Sheet: Fig 2
	Figure 2B									Figure 2C
	Empty-AD; 23E10-DBD> UAS-CsChrimson VEH +LED	Empty-AD; 23e10-DBD> UAS-CsChrimson RET +LED	dFB-Split> UAS-CsChrimson VEH +LED	dFB-Split> UAS-CsChrimson RET -LED	dFB-Split> UAS-CsChrimson RET +LED	dFB-Split> UAS-CsChrimson RET +LED +SD				Empty-AD; 23E10-DBD> UAS-CsChrimson VEH +LED	Empty-AD; 23E10-DBD> UAS-CsChrimson RET +LED	dFB-Split> UAS-CsChrimson VEH +LED	dFB-Split> UAS-CsChrimson RET -LED	dFB-Split> UAS-CsChrimson RET +LED	dFB-Split> UAS-CsChrimson RET +LED +SD
	21.2629	-6.27962	-6.11354	-16.6667	-19.9813	-88.145				-67.6899	57.6755	-28.9361	-14.3603	55.4496	-15.6121
	1.59744	-15.5612	11.0521	-2.66667	34.0233	-99.0926				28.6836	15.351	-11.7827	-33.4204	47.99	13.0114
	9.03733	-17.2727	8.31202	2.78396	16.6667	-80.6792				14.4203	-26.6711	1.0823	-69.7128	49.2333	32.0192
	5.5336	-29.5095	3.93097	-13.113	12.5498	-96.7188				47.1873	-47.5311	-4.63549	4.69974	17.9445	-7.33808
	11.6667	-56.8047	9.42588	5.08259	12.201	-100				18.6608	48.9083	58.2602	-60.3133	56.0713	54.1577
	10.2041	-32.4104	10.4079	-23.1884	21.1382	-37.6694				-8.32381	43.4666	-130.713	63.1854	55.2424	-21.6498
	-27.4671	-27.8322	-42.8138	-22.0903	27.4854	-42.1131				-22.2016	-15.1831	-26.649	-53.5248	74.7203	44.0947
	18.6393	-17.7376	7.6659	18.2875	22.7338	-24.6835				39.0919	-0.3695	48.8258	-10.705	-3.81268	74.9544
	31.1012	-42.4479	-5.78265	-26.7258	79.3443	-60.1322				4.78298	13.5371	46.4178	18.0157	70.576	-87.8416
	14.2473	9.57592	20.4476	-3.53228	4.93454	-34.3137				22.9012	49.8152	19.2059	26.6319	31.6204	25.9814
	20.4969	14.1414	5.92949	7.93854	-10.1868	-62.4842				4.39749	15.6533	35.4769	47.7807	71.1977	-7.78532
	8.38323	-14.1777	3.21543	3.0572	1.46341	-19.5228				-34.9229	41.3503	-7.44497	15.4047	-35.1015	70.9293
	28.972	-22.2395	13.1363	23.6188	51.9305	-78.4679				13.6493	-58.7168	67.1774	47.2585	11.5209	-19.4136
	1.8018	-4.41014	-2.17581	85.3814	22.8433	-99.1914				-12.9497	-5.5089	-93.5693	73.3681	1.5748	73.6127
	-18.4713	-10.3556	-10.5263	9.52381	-21.219	-70.4712				38.7064	61.908	17.5227	0.261097	48.6117	25.0613
	-18.6104	13.5922	6.89655	4.80679	45.7462	-100				19.8173	21.3974	35.4769	62.9243	43.8941	31.3483
	5.56161	21.6939	14.2282	-5.9322	5.99613	-76.3314				-50.7282	29.2576	64.9331	63.4465	25.0613	47.4491
	3.53817	5.63758	41.1268	-39.03	45.4324	-96.1877				9.02341	-68.0887	11.0703	-33.4204	-4.16871	6.97366
	-6.89127	10.7143	8.97436	-18.0361	19.6653	-86.0737				32.924	-54.7867	32.6716	9.66057	53.899	-33.0545
	-11.8019	-11.7424	-4.23977	13.2756	31.6778	-86.4572				22.5157	50.1176	-119.379	13.0548	66.8465	20.6145
	-33.9744	20.9632	-59.4286	3.5316	13.809	10.1059				0.928041	-68.0887	41.9292	51.6971	65.4733	69.3639
	-48.6741	21.5431	-24.1438	22.8148	-23.0769	8.92678				-32.9954	22.6066	64.0915	78.8512	26.2384	63.5498
	-0.61412	20.6897	7.31995	39.4777	10.7602	-19.8068				11.3364	-86.5301		19.3211	18.3914	13.6823
	-28.972	31.7215	11.457	1.82768	17.4404	-96.361				45.6454	52.8384		-73.8903	-54.1932	-34.8435
	2.69608	-14.5527	21.319	-2.43902	17.9811	-85.9031				-32.6099			-14.6214	38.205	-91.196
	-46.2252	-11.9018	5.54974	-40	29.3317	-41.7569				34.0805					-30.1474
	-8.29832	-20.5346	-2.66193	-29.1196	41.2078	-98.9627				15.1913
	-8.92019	-12.5479	26.9173	4.47471	20.548	-94.6341
	-11.8644	21.9078	-14.2506	10.7468	6.20821	-60.6857
	-9.04685	-20.0704	-4.7205	-3.84025	11.5543	-38.7043
	17.4603	-22.4429	12.5661	-27.791	7.0615	-28.7489
	20.1807	-17.9431	15.7823	-21.8623	40.6051	-42.9082
	3.92157	-6.86071	7.32293	-18.3215	10.514	16.2338
	36.9985	-23.788	-7.5	-11.3333	26.0606	-52.7094
	-4.06504	-18.9255	-0.429799	-9.09091	2.66798	-98.4277
	4.40324	1.26939	5.65262	-0.13928	20.5808	-60.184
	-5.84239	7.40741	19.3076	-19.3364	-17.432	-67.2269
	75.7991	31.7338	8.04749	-23.1539	116.177	-31.3594
	-2.28833	-1.12782	8.1768	-9.77683	33.7389	-25.3682
	10.2679	-3.58911	4.11392	-2.87425	85.989	-98.125
	-1.82768	18.4211	-18.1319	-2.00472	35.8407	-13.7163
	-25.576	4.52196	-4.6875	6.28116	39.9113	10.297
	-21.6484	11.0544	4.37158	-34.4203	-20.1205	-92.9501
	-14.1667	2.14765	1.08992	-23.2678	8.26141	-100
	-34.3583	-25.5482	-5.51724	-1.38539	57.956	-26.1785
	5.96491	10.7969	4.69208	-4.03361	33.6	-33.5294
	-18.0556	-12.5516	-3.20285	-9.28753		-100
	-17.0385	-32.2052	-32.967	-26.6667		-31.4991
	-21.2614	-25.9552	-19.9052	-4.14286		12.8205
	-14.6067	-14.6899		-4.43828		-48.0751
	-21.1151	-10.443		-8.3871		-33.7739
	-39.2109					-82.4449
	-20.8158					-60.4396
	-12.1287

## Sheet: Fig 3
	Figure 3A							Figure 3B							Figure 3C						Figure 3D							Figure 3E				Figure 3G				Figure 3H				Figure 3J
																																Females				Males				recovery after:	4h	4h	6h	6h	12h	12h	24h	24h	48h
	Kir2.1>+	Empty-AD; 23E10-DBD>+	Empty-AD; 23E10-DBD>Kir2.1	dFB-Split>+	dFB-Split>Kir2.1			Kir2.1>+	Empty-AD; 23E10-DBD>+	Empty-AD; 23E10-DBD>Kir2.1	dFB-Split>+	dFB-Split>Kir2.1			Kir2.1>+	Empty-AD; 23E10-DBD>+	Empty-AD; 23E10-DBD>Kir2.1	dFB-Split>+	dFB-Split>Kir2.1		Kir2.1>+	Empty-AD; 23E10-DBD>+	Empty-AD; 23E10-DBD>Kir2.1	dFB-Split>+	dFB-Split>Kir2.1			Empty-AD; 23E10-DBD>Kir2.1	dFB-Split>Kir2.1			Empty-AD; 23E10-DBD>Shits1	dFB-Split>Shits1			Empty-AD; 23E10-DBD>Shits1	dFB-Split>Shits1				Empty-AD; 23E10-DBD>Kir2.1	dFB-Split>Kir2.1	Empty-AD; 23E10-DBD>Kir2.1	dFB-Split>Kir2.1	Empty-AD; 23E10-DBD>Kir2.1	dFB-Split>Kir2.1	Empty-AD; 23E10-DBD>Kir2.1	dFB-Split>Kir2.1	Empty-AD; 23E10-DBD>Kir2.1
	554	406	572	1299	825			1.12977	1.4834	1.43	0.881243	1.35863			7.83333	5.5	7.6	18.0286	11.9444		17.2083	10.6757	76.2857	30.3636	32.1053			577	425			-0.198483	0.202788			-0.0340136	-0.0287648				0.210896	0.161667	0.297012	0.258333	0.253076	0.251667	0.154071	0.311111	-0.446983
	740	572	736	627	1092			1.36678	1.53913	1.18366	1.14419	1.19687			11.875	8.76471	12.1818	9.5	34.5333		18.9655	10.0714	35.4118	20.4074	27.3333			310	568			-0.0805812	-0.206579			-0.0687711	-0.0369128				0.162791	0.193959	0.255814	0.195548	0.243129	0.281399	0.322763	0.312136	0.310782
	568	339	539	441	1234			1.44956	1.2532	1.53215	1.57958	1.52914			6.83333	6.16667	6.71429	6	22.6667		17.1154	10.6	24.6	17.875	23.037			647	1231			-0.129032	-0.155683			-0.0538462	0.22447				0.489474	0.214421	0.728947	0.166983	0.863158	0.028463	1.30439	-0.251107	1.54035
	715	653	971	742	394			2.1431	2.08409	1.23005	1.35194	1.11708			10.0667	6.75	17.6111	7.73333	8		17.0909	13.9512	28.4348	17	26.6154			191	681			-0.0107858	-0.0435213			0.0395189	-0.00159109				0.299413	0.226624	0.424658	0.239303	0.475538	0.142631	0.7606	0.0147913	1.15851
	658	248	470	522	604			1.59783	1.16552	1.7002	1.37787	1.39597			6.5	6.75	6.88889	8.5	8.25		40.3125	10.5238	20.4	18.6111	33.7143			102	739			-0.246018	-0.203494			0.0877342	0.108875				0.302846	0.10084	0.420732	0.0588235	0.550813	0.0987395	0.4729	0.0336134	0.662602
	828	246	845	161	590			2.13576	2.28355	0.892733	1.66385	1.09932			10.24	6.16667	19.9375	6	10.2105		19.0667	9.08696	26.3	11.0714	10.4211			431	95			0.0309278	-0.136179			-0.347604	-0.0163934				0.295374	0.215213	0.291815	0.230056	0.377224	0.168831	0.359431	0.313544	0.0830368
	851	744	571	325	1141			1.80805	1.24195	1.39488	1.20541	0.798068			8.51852	8.36	9.28571	6.13333	12.6279		23.8846	13.0488	14.8824	12.2632	17.5882			952	1169			0.196557	0.0323232			-0.0307397	-0.0232558				0.105461	0.109049	0.141243	0.0974478	0.193974	-0.12065	0.0627746	-0.271462	0.814187
	798	362	534	374	546			1.6351	1.36182	1.74388	1.10886	1.74255			11.5714	11	8.30769	8.75	13.8889		45.4286	12.28	12.9091	12.3158	13.1562			416	622			-0.158158	-0.0351648			-0.15279	0.189236				0.501109	0.209497	0.696231	0.234637	1.09313	0.230447	1.49076	0.115922	1.97191
	589	382	591	761	775			1.34703	1.27762	1.31606	2.31853	1.07116			6.75	9.38889	6.63636	7.51724	11.3889		19.1071	7.60714	16.1875	28.5789	24.7826			151	43			-0.0100883	0.107296			0.0545287	-0.0253067				0.364151	-0.030086	0.475472	-0.0487106	0.501887	-0.0372493	0.578616	-0.154728	0.479874
	552	373	526	395	393			1.58472	2.17447	1.76552	1.26334	1.26836			9.5	5.25	7.11111	8.05263	7.71429		15.4688	12.5714	17.7692	12.1	12.5556			42	25			-0.0198151	0.0146561			-0.180051	0.122867				0.361888	0.0696921	0.527972	-0.0162075	0.548951	-0.0794165	0.600233	-0.104268	0.825758
	481	724	732	378	740			2.41677	1.98477	1.26129	0.995948	1.36512			7.66667	10.9231	11.4286	8.6	8.05556		25.75	17.1176	40.75	10.4688	23.8			252	685			-0.100413	-0.366146			-0.149648	0.0610961				0.0946237	0.146154	0.0580645	0.0892308	-0.0236559	0.0538462	-0.261649	-0.261538	-0.729749
	561	620	407	546	1213			1.36684	1.39495	1.54642	0.998098	1.85352			7.93333	7.125	6.66667	7.53846	24.92		10.2791	15.6389	15.9565	13.1765	28.0952			345	772			-0.160455	-0.256087			0.0154799	0.0857886				0.180361	0.297697	0.270541	0.337171	0.234469	0.358553	0.239813	0.374452	0.150969
	404	427	500	343	607			1.88576	2.33646	1.98408	1.43737	1.21413			7	6.86667	7.5	7.06667	12		19.6471	16.2	19.7826	13.9412	15.16			152	1022			0.256489	0.201651			-0.0880282	0.0513259				0.036	0.0513644	0.126	-0.00802568	0.138	0.024077	-0.247333	-0.102729	0.229333
	826	706	760	542	509			0.987541	1.11981	1.8751	0.910931	2.11437			12.5	7.86667	9.38462	8.55556	8.5		14.2162	17.2941	39.875	18.6	14.24			333	149			0.0753221	-0.406926			0.00176056	0.0255507				0.400853	0.23538	0.441365	0.225146	0.407249	0.214912	0.547974	0.0321637	0.329069
	624	558	699	509	386			1.43063	1.17641	0.953832	1.72917	1.34894			7.58824	10.5	15.2333	9.5	6		22.5	10.2857	7.5625	11.9	14.3846			67	820			-0.0468521	-0.165741			-0.0996732	0.0651278				0.319923	0.0254873	0.465517	0.0734633	0.588123	0.167916	0.821839	0.191404	1.11111
	823	550	384	256	770			1.35542	1.08576	1.47835	1.21607	1.13681			10.5	9.04762	5.75	6.7	10.1667		26.6522	13.8462	9.38889	8.13333	16.9677			496	357			0.0611995	0.0933806			-0.0385675	-0.0299595				0.326653	0.256135	0.326653	0.391104	0.330661	0.556748	0.60521	0.617076	0.483634
	653	1009	745	391	512			1.33976	1.62461	1.42173	1.13251	1.22191			8.28571	19.1905	16.5	7.44444	8.73333		18.5938	21.6429	24.8636	16.2	15.24			129	76			-0.679112	-0.26272			0.0755337	0.101059				0.0598911	0.059593	0.076225	0.113372	0.0217786	0.287791	-0.150635	0.248062	-0.446461
	653	695	699	216	770			1.52376	0.817841	1.56212	1.078	2.35975			11.7	7.06667	8.125	6.33333	19.1		14.8889	19.32	30.1905	14.0714	38.6			880	761			-0.464211	-0.0731022			-0.155936	-0.00325468				0.216216	0.171263	0.321479	0.214804	0.337127	0.287373	0.330488	0.307209	0.215742
	364	921	932	227	457			1.19621	1.98523	1.65492	1.46811	1.03563			5.33333	15.2105	12.0952	6	9.4		24.8571	31.6	45.2	10.2143	18.6364			100	22			-0.326948	-0.113953			0.214718	0.000847458				0.331081	0.124438	0.444257	0.203898	0.547297	0.328336	0.473536	0.371314	0.653153
	606	1147	1335	165	428			1.78483	1.32514	2.45568	0.937521	1.04328			8.5	11.6042	43.4	6.6	9.30769		42.6923	17.8788	62.1818	6.6	12.28			96	135			-0.120495	0.104302			0.0390964	0.101786				0.428571	0.100173	0.611429	0.074266	0.746667	-0.00863558	0.970794	-0.104778	1.27302
	796	728	1180	796	754			2.19398	1.55644	1.37203	1.90213	1.04197			11.6923	8.78571	16.7419	8.8	9.51852		37.8824	24.2	36.7222	17.4545	14.6176			6	23			-0.140845	-0.15			0	-0.0394208				0.271784	0.132184	0.417012	0.170498	0.775934	0.114943	1.02282	0.264368	1.53112
	728	679	899	503	481			1.44745	2.07366	1.65191	2.2641	1.21937			14.125	7.66667	12.3125	7.13333	7.61538		34.1667	36.4444	175.5	16.5	13.6429			223	193			0.0435572	-0.144781			-0.0254237	0.109938				0.122642	-0.0802348	0.227987	-0.00782779	0.287736	-0.146771	0.0974843	-0.0254403	-0.507862
	347	704	739	354	1107			2.04418	1.5694	1.78818	2.51926	0.93539			7.66667	8.23529	8	6.07143	13.4318		34.75	20.1429	32.95	12.8095	12.9			122	667			-0.267176	0.0858586			-0.191413	-0.0291777				0.158824	0.188406	0.329412	0.286232	0.664706	0.586957	0.934641	0.700483	1.83595
	962	1111	654	525	986			3.68696	1.15977	1.84642	1.54646	0.955802			12.4	17.6552	8.15385	10.6154	13.2424		29.5	21.3929	18.8966	16.125	15.25			266	1182			-0.212067	0.0556309			-0.083935	0.0615911				0.194672	0.133041	0.114754	0.178363	0.35041	0.290936	0.675546	0.290448	1.28552
	1091	672	791	393	681			1.47747	1.4942	1.73241	0.928788	1.63033			23.4545	6.66667	9.9375	7.68182	16.6667		31.9444	39.5	31.6	14	12.7308			320	453			-0.124571	0.0165631			0.117545	0.0864629				0.306691	0.109063	0.444238	0.170507	0.548327	0.207373	0.753408	0.185868	1.30979
	779	710	668	1176	602			1.48854	1.39966	1.16937	1.55054	1.4523			8.625	9.77778	17.5556	11.8039	7.4		142	19.7778	12.1379	19.1333	15.3438			680	323			0.0525114	-0.195596			0.0311688	0.110384				0.342593		0.431481		0.587037		0.771605		1.20926
	372	492	901	483	1112			1.83279	1.17354	2.67917	0.782865	1.53071			14	10.5	10.7368	8.69565	11.3469		43.1429	12.7297	58.0833	10.8846	12.087			487	986			-0.319497	-0.028632			0.0409253	0.155158				0.226804		0.274914		0.295533		0.428981		0.651775
	622	845	739	1331	484			1.52983	1.78964	1.97375	2.05075	0.906194			16.9091	9.28571	8.09091	18.5	8.1875		33.5385	36.1111	43.3333	43.875	22.0625			628	185			-0.0565327	-0.0967413			0.151104	0.0545302				0.276952		0.381041		0.542751		0.837051		1.55328
	618	401	833	1280	862			1.735	1.40383	1.90479	1.99607	1.41805			12.1667	5	13.0667	13.4348	14		18.88	12.7742	35.3889	26.48	18.6207			192	912			-0.0328228	-0.0157563			-0.00337838	0.0139573				0.277049		0.406557		0.583607		0.75847		1.43224
	312	530	771	431	801			1.91077	1.73691	1.83814	1.33381	1.13018			7.33333	9.18182	10.5455	9.44444	10.4545		24.1667	23.8333	34.4737	15.3529	51.9091			525	252			-0.263206	-0.185381			0.0329475	0.0427716				0.227194		0.321859		0.419966		0.571429		1.08721
	720	665	817	1253	1325			1.3044	1.29085	2.06266	1.16244	2.31301			10.95	6.45455	10.4667	13.3636	32.1		38.5385	25.8261	41.25	24.6296	37.9444			162	890			-0.0189873	-0.24376			-0.283167	-0.0165414				0.231496		0.338583		0.444094		0.419948		0.626772
	839	597	1004	725	750			1.80539	1.45889	1.21226	1.44953	1.63576			10.16	22	14.0303	7.61111	12.2632		39	13.6905	24.5909	16.8	19.8846			1040	565			-0.0519348	-0.0786853			-0.0422907	-0.020938				0.174121		0.231629		0.541534		0.628328		1.29446
	689	673	809	734	855			1.59188	1.32647	2.34801	1.83292	1.99859			8.2	8.69565	11.1111	6.1	11.2105		43.2	17.5185	78.7778	51.7692	53.5			163	966			0.0375303	-0.267068			-0.042086	-0.106864				0.0852713		0.0744186		0.0511628		0.0692506		0.143152
	679	562	828	532	716			1.44761	1.35641	1.90681	0.987683	1.20589			17.9	6.7	8.92308	7.28571	12.2222		20	19.0385	142.4	14.3333	27.5556			865	1102			-0.233962	-0.0819672			-0.0178174	-0.132997				0.252266		0.361027		0.468278		0.445619		0.721047
	809	829	709	734	687			1.6589	1.16341	1.81613	1.55106	1.87028			41.4286	8.33333	18.4118	6.76471	10.2353		64.875	117.333	30.4615	20.6333	30.1765			479	488			-0.00708502	-0.175865			-0.0931677	-0.0351603				0.205742		0.283892		0.374801		0.373206		0.747475
	596	666	849	892	1325			1.50106	1.31742	2.08381	1.44689	1.61703			8.28571	9.25	11.3571	13.1111	38.4375		22.4167	30.8333	76.6667	38.5882	142			280	559			-0.0228938	-0.169231			-0.075	-0.100769				0.0851393		0.162539		0.165635		-0.0134159		-0.137255
	779	1165	1260	550	697			1.75434	1.64888	1.35139	1.11651	1.62636			15.8889	16.9375	24.7308	8.73684	16		35.3333	27.087	28.0455	10.9714	15.7812			883	985			-0.227518	0.113402			-0.113043	-0.295324				0.319257		0.440878		0.619932		0.796734		1.27703
	350	1056	724	568	944			1.98843	1.31492	2.01669	1.35519	1.62448			6.63636	12.575	6.33333	6.33333	11.1471		17.3125	21.2692	52.7692	49.2	28.25			942	1083			-0.257269	-0.101399			-0.0170147	-0.0355472				0.213292		0.316847		0.435858		0.490469		0.66203
	704	1259	863	995	726			1.82801	1.49001	2.56587	1.53471	1.48896			12.3333	15.6486	8.04348	17.8824	17.8		26.9545	28.3333	48.4286	69.1	19.9565			876	819			-0.054326	-0.0863758			-0.0611872	-0.0393519				0.148897		0.189338		0.319853		0.519608		1.19056
	478	600	581	873	1283			2.11761	1.41622	1.73266	1.89543	2.518			10	7.125	7.66667	7.46154	29.6364		22.1111	18.7241	28.1579	42.4375	28.6818			158	546			0.0744581	-0.244391			-0.123	0.0650183				0.170807		0.251553		0.304348		0.347308		0.645445
	497		407	540	955			2.76866		1.11231	1.32981	1.24884			6		9	6	20.2222		19.16		10.697	14.5	45.4615			668	1068			-0.276102	0.1101			0.0349462	-0.184087				0.239478		0.293179		0.328012		0.335269		0.229802
	431		840	667	1119			1.76543		1.87126	1.58521	2.23427			5		11.7333	8	41.1818		42.1		36.8889	24.4583	83.25			216	978			0.0669413	-0.371179			-0.275399	-0.104928				0.0434783		0.0434783		0.0304348		0.0178744		-0.1657
	463		710	753	1017			1.36333		1.50047	1.56355	2.63624			5.75		13.5	9.36842	13.76		22		41.9333	30.2632	56.0833			590	1009			-0.0393401	-0.425382			0.0804694	-0.243602				0.184704		0.215007		0.210678		0.206349		0.248677
	554		512	621	924			1.48548		1.79092	1.71025	2.00766			14.7692		12	6.33333	12.8095		17.2381		19.8333	19.4815	40.9375			145	550			-0.0684597	-0.2656			0.146781	-0.0429799				0.379048		0.542857		0.619048		0.92127		1.25587
	1328		558	820	817			1.7128		1.74297	1.47902	1.22162			37.3333		6.90909	8.08333	8.86667		32.8		20.9565	25.04	18.3667			414	559			-0.235371	-0.258883			-0.0928505	-0.114818				0.148594		0.198795		0.198795		0.372155		0.0883534
	418		1270	700	1261			1.8867		1.07411	1.7166	1.05209			9.41667		26.5	13.0556	15.4737		23.4615		33.3684	33.2143	25.8846			525	570			-0.316441	-0.264151			0.00819001	0.0162338				0.321429		0.498016		0.595238		0.630952		0.582011
	683		1230	530	1222			1.30251		1.30103	1.26493	1.69748			9.8125		25.8333	8.15385	20.5862		16.9677		32.1053	15.1429	27.1739			475	891			-0.163617	-0.304442			-0.223793	0.0308642				0.195266		0.298817		0.232249		0.222387		-0.192801
	1082		452	709	870			1.38561		1.36798	1.91135	1.36015			25.3913		6.8	9.5	11.2		17.1724		16.72	39.9231	53.8333			440	556			-0.130066	-0.289256			-0.104242	-0.226357				-0.0381426		-0.0845771		-0.119403		-0.0696517		-0.320066
	800		1140	800	587			1.54611		1.16835	1.2692	1.29107			9.3		23.2727	10.5517	12.5789		88.375		48.3077	13.3514	14.5			486	562			-0.412227	-0.342787			-0.00984252	-0.20806				0.151737		0.235832		0.270567		-0.0603291		-0.619744
	1416		1078	935	1271			2.65079		1.1291	0.765308	1.66518			77.7778		22.28	10.95	24.0385		238.667		28.9444	358	35.8889			299				-0.102151	-0.213518			-0.19646	0.117296				0.416981		0.613208		0.84717		1.10063		1.27358
			1231	554	617					1.66692	1.47187	1.60132					23.44	5.2	10.1765				53.75	13.2	14.8			198								-0.137143	-0.0923237				0.088843		0.152893		0.173554		0.325758		0.538567
			606	790	922					1.23869	1.66339	1.65521					10.3333	11.2	9.77273				44.2308	24.6087	235.667			315								-0.163321	0.0568603				0.217949		0.42094		0.587607		0.915954		1.98291
			464	729	896					1.91819	1.18722	1.94913					7.42857	8.33333	12.5882				14.7143	48.3846	62			279								-0.229706	-0.0482375				0.260067		0.34396		0.432886		0.513982		0.715884
			1065	775	935					1.17786	1.48632	2.43506					17.1875	8.23333	13.4737				22.3913	26.4	52.2308			554								0.0701031	-0.335372				0.10396		0.127063		0.135314		0.147965		0.152915
			1240	882	924					1.56811	2.00362	1.71613					25.087	10.9	14.9048				55.25	28.8696	35.9412			144								-0.385669	-0.077371
			474	854	895					1.47022	1.33633	2.396					14.6667	10.2727	11.2857				23.8889	39.25	27.4167			368								-0.164041	-0.10303
			565	1048	1171					1.89982	1.92638	1.03295					6	10.875	24.75				22.7917	77.7778	96.5714			260								-0.0447761	-0.217432
			516	724	824					1.86512	1.6098	1.11772					9.5	8	11.6087				18.3846	22.9231	25.3182			325								-0.148148	-0.264648
			453	410	1150					1.90524	1.16938	2.08896					6	6.2	25.7391				21.2857	8.7	42.9231			340								-0.0918164	-0.115514
			1007	688	970					1.93945	1.40268	1.5984					14.6286	6.83333	14.087				14.5588	18.5769	26.9167			217								-0.153029	0.0347293
			499	440	1347					1.93384	1.42652	2.47518					6.57143	6.42857	44.8667				16.1786	18.8095	61.2727			228									-0.190935
			488	586	915					1.63996	1.46965	1.85806					8	9	9.77273				14.9677	15.1081	58.3333												-0.0785124
			594		1190					1.86221		1.17212					8.55556		15.8286				17.8276		22.7143
			655		1162					1.42951		1.22386					6.66667		18.8889				28.8636		19.7576
			619		1108					1.1718		1.95201					13		17.7727				30.5263		358.5
					682							1.46039							18.6923						10.975
					1175							1.3041							18.9583						720
					1337							2.2537							50.6154						61.7273
					1292							1.50149							17.2162						20.4688
					1218							1.19409							16.7778						14.2791
					790							1.9186							10.4286						51.9091
					599							1.34855							7.55556						27.9474
					872							1.83091							10.1053						61.8182
					570							1.44018							21.3793						17.8125
					1302							1.46469							9.16667						37.8889
					812							1.6099							14.2581						28.1905
					1130							2.39018							15.875						45.8667
					968							2.01785							11.4583						142.8
					988							1.07252							23.1154						142.6
					1219							1.47612							8.88889						21.3103
					783							1.55311							9						23.0741
					598							1.31879							9.36364						15.1892
					469							1.24829							13.8571						15.913
					1007							1.56768							12.2308						238.667
					474							1.56743													10.5
[truncated: 1 more columns]

## Sheet: Fig 4
	Figure 4C																					Figure 4G													Figure 4K								Figure 4L
																																			Empty-Split>CsChrimson veh	Empty-Split>CsChrimson ret	VGlut-AD; 84C10-DBD>CsChrimson veh	VGlut-AD; 84C10-DBD>CsChrimson ret	84C10-AD; ChAT-DBD>CsChrimson veh	84C10-AD; ChAT-DBD>CsChrimson ret			Empty-Split>CsChrimson veh	Empty-Split>CsChrimson ret	VGlut-AD; 84C10-DBD>CsChrimson veh	VGlut-AD; 84C10-DBD>CsChrimson ret	84C10-AD; ChAT-DBD>CsChrimson veh	84C10-AD; ChAT-DBD>CsChrimson ret
	GFP+	GFP+	GFP+		ChAT+ only	ChAT+ only	ChAT+ only		VGlut+ only	VGlut+ only	VGlut+ only		ChAT+ and Vglut+	ChAT+ and Vglut+	ChAT+ and Vglut+		nothing	nothing	nothing			left dFB	left dFB		right dFB	right dFB		total	total		other cells	other cells			-0.0987842	-0.109218	0.062212	0.327309	0.0660888	1.14939			-0.392157	-0.0191388	0.236434	2.14151	0.134058	3.16185
	left dFB	right dFB	total		left dFB	right dFB	total		left dFB	right dFB	total		left dFB	right dFB	total		left dFB	right dFB	total			84C10-AD; ChAT-DBD	VGlut-AD; 84C10-DBD		84C10-AD; ChAT-DBD	VGlut-AD; 84C10-DBD		84C10-AD; ChAT-DBD	VGlut-AD; 84C10-DBD		84C10-AD; ChAT-DBD	VGlut-AD; 84C10-DBD			-0.168342	-0.0490605	-0.046225	-0.0319693	0.218716	0.873037			-0.00480769	0.205426	0.327434	0.25448	0.507599	2.15789
	12	12	24		0	0	0		3	0	3		8	12	20		0	0	0			11	11		6	10		17	21		0	0			-0.268012	-0.150524	-0.236334	0.258621	-0.208062	0.514346			-0.252475	0.41573	-0.494012	1.27368	-0.327922	1.34983
	11	12	23		3	3	6		0	0	0		7	9	16		1	0	1			8	11		8	12		16	23		0	0			-0.255443	-0.178622	0.10114	0.273319	-0.037037	1.4375			-0.208333	0.163842	-0.113725	0.850694	0.0618893	1.59124
	10	9	19		3	1	4		2	1	3		5	6	11		0	1	1			6	12		9	11		15	23		0	0			0.180516	-0.00850547	0.446667	0.0511364	-0.462264	1.15465			0.63871	0.157609	0.247525	1.49587	-0.451087	4.15108
	11	12	23		0	6	6		3	0	3		6	6	12		2	0	2			9	12		7	11		16	23		0	0			0.025641	0.47878	-0.349933	0.20933	0.0426136	0.944293			0.00507614	0.875	-0.399038	0.551724	0.0727273	1.47405
	12	10	22		5	4	9		1	1	2		4	4	8		2	1	3				11			10			21			0			-0.0787879	-0.436158	0.00362976	0.013347	-0.542079	0.217391			-0.324675	-0.40625	-0.0679825	0.0502793	-0.225	0.415418
	15	12	27		2	0	2		4	3	7		9	8	17		0	0	0																-0.117808	-0.16445	0.0177515	0.089527	-0.388601	1.70532			-0.0600858	-0.27907	0.145	0.188841	-0.485893	2.17257
	12	12	24		0	0	0		5	4	9		6	8	14		1	0	1																0.350877	-0.0885167	-0.0929134	0.321244	-0.110909	4.52593			0.256267	-0.0548387	0.364407	0.613065	-0.135514	9.70732
	11	12	23		0	1	1		3	4	7		7	7	14		1	0	1																0.156863	0.00680272	-0.0524434	-0.126808	-0.166369	-0.0135318			0.622807	0.166667	-0.0132743	0.473684	0.428571	0.426667
	11	12	23		2	2	4		5	3	8		4	7	11		0	0	0																-0.124204	0.0228426	-0.261877	0.326996	-0.274441	0.0256849			-0.258462	0.152174	-0.504065	4.59091	-0.213992	3.48864
	10	11	21		2	1	3		3	3	6		5	6	11		0	1	1																-0.121212	0.104688	0.144993	-0.0773067	-0.145484	1.20302			-0.322449	0.39011	0.283465	0.45122	-0.284109	2.98817
	11	11	22		1	1	2		3	2	5		7	8	15		0	0	0																-0.178844	-0.0234279	0.163498	0.208614	-0.340813	-0.0955691			-0.118243	0.522727	-0.00383142	1.2963	-0.153543	-0.10582
	10	10	20		1	2	3		2	3	5		7	5	12		0	0	0																0.0471513	-0.389732	-0.072445	0.0465116	-0.211061	0.349087			0.471264	-0.223577	-0.230769	0.42973	-0.0693642	0.612137
	12	13	25		0	3	3		2	1	3		9	9	18		1	0	1																0.381737	-0.121607	-0.114734	0.0697674	-0.0159925	0.565903			1.05674	0.00797872	0	0.120773	-0.153333	1.545
																																			0.229872	0.156934	-0.01059	0.887295	0.863415	1.0091			0.204204	-0.0221239	0.0661765	2.21014	2.92537	2.57513
																																			0.0367816	0.109181	0.00249169	0.865269	-0.375458	0.913564			0.685083	0.742857	0.0368098	3.22517	-0.578512	1.09621
																																			0.16129	0.177054	0.0673935	-0.166463	-0.286041	0.262857			0.77027	0.38191	0.361204	0.212121	0.0536913	0.588785
																																			-0.0302734	-0.30625	-0.43996	0.255405	-0.0633663	2.94444			0.162722	-0.397695	-0.451613	1.40838	-0.00244499	4.48855
																																			-0.305225	-0.360632	0.108108	0.0430906	-0.230511	1.77014			-0.368557	0.626506	0.40404	1.24324	-0.172147	2.50244
																																			-0.0769896	-0.158505	-0.133891	-0.224194	-0.324496	0.560922			0.0880361	0.142857	-0.0594595	-0.0429688	-0.240933	0.827763
																																			0.0271739	0.157543	-0.113636	-0.139205	0.467791	0.467213			0.324324	0.84492	0.235023	0.390244	0.830688	0.671362
																																			-0.0679245	0.219298	-0.00263852	-0.0736469	-0.060307	1.48592			0.117143	1.5817	0.2	-0.0255009	0.14539	3.12069
																																			-0.120707	0.26781	-0.261634	0.403694	-0.152157	0.868759			-0.0542857	0.410909	-0.323432	1.59091	-0.242928	0.88
																																			-0.102679	-0.139573	-0.234899	0.058011	-0.416517	8.98592			0.0512821	0.22807	-0.316832	0.150235	-0.665957	9.73134
																																			-0.21875	0.464873	-0.0439791	0.409015	-0.139835	0.218593			-0.378731	2.13333	0.189542	1.08955	-0.197605	0.838428
																																			0.0798514	0.261078	0.584388	0.0671982	0.119347	1.75813			0.294766	0.432432	2.43636	0.752	0.328205	8.35526
																																			-0.176732	0.118421	-0.0195556	0.00501882	-0.00664894	0.38932			-0.216518	0.488599	0.0329412	0.589109	0.157895	0.879896
																																			-0.232039	-0.267388	0.276235	-0.325	-0.175317	1.22204			-0.264438	0.550562	1.06897	-0.366534	-0.0533808	5.15517
																																			-0.659308	-0.328962	-0.121753	0.168843	0.0633333	0.154882			-0.819296	0.144366	-0.16092	0.437647	-0.0286458	0.727612
																																			-0.451537	0.232425	0.025	0.0811808	-0.512931	0.0683349			-0.624782	1.10056	0.0854701	0.685345	-0.843931	0.308252
																																			0.226044	-0.00672043	-0.13285	-0.0520059	-0.0994053	0.287794			0.635514	0.102857	-0.220395	0.278195	-0.194192	0.709302
																																			-0.0140187	-0.254369	0.0255973	-0.335944		0.465213			0.140625	0.316239	0.301282	-0.325733		1.59041
																																			-0.00291121	0.159021	0.0884558	-0.15798					-0.229787	0.544959	0.893805	1.10976
																																			0.216968	-0.13832	-0.0855346	0.269036					0.892473	-0.0483384	0.130435	3.86275
																																			0.16317	0.170492	-0.04111	0.543278					0.271028	0.407767	0.386111	2.85526
																																			0.114537	0.403606	-0.22375	0.238663					1.07692	1.19737	-0.347267	0.812081
																																			-0.0896552	0.36828							0.823529	1.57225
																																			-0.216882	-0.0611247							-0.285714	-0.0909091
																																			-0.166052	-0.0860215							-0.101266	0.191275
																																			-0.190154	-0.156028							-0.320088	0.301471
																																			0.0477897	-0.39819							0.246479	0.10274
																																			0.0482655	0.627319							0.209302	1.47126
																																			-0.00400802	-0.158715							0.240106	0.044289
																																			-0.0229779	-0.00770077							-0.0691244	0.145833
																																				-0.13759								-0.0753425
																																				0.225032								0.394649

## Sheet: Fig 5
	Figure 5B																				Figure 5C																					Figure 5D
																																													GFP RNAi
		80435				27864					40927				40845							80435				27864					40927				40845
	empty-split	VGlut-AD; 84C10-DBD	84C10-AD; ChAT-DBD		empty-split	VGlut-AD; 84C10-DBD	84C10-AD; ChAT-DBD			empty-split	VGlut-AD; 84C10-DBD	84C10-AD; ChAT-DBD		empty-split	VGlut-AD; 84C10-DBD	84C10-AD; ChAT-DBD					empty-split	VGlut-AD; 84C10-DBD	84C10-AD; ChAT-DBD		empty-split	VGlut-AD; 84C10-DBD	84C10-AD; ChAT-DBD			empty-split	VGlut-AD; 84C10-DBD	84C10-AD; ChAT-DBD		empty-split	VGlut-AD; 84C10-DBD	84C10-AD; ChAT-DBD						empty-split veh	empty-split ret	VGlut-AD; 84C10-DBD veh	VGlut-AD; 84C10-DBD ret	84C10-AD; ChAT-DBD veh	84C10-AD; ChAT-DBD ret		empty-split veh
	831	781	1285		662	670	1295			717	399	1049		882	552	1223					0.904355	1.33411	2.75192		1.43157	1.64041	1.51169			1.08283	0.908088	0.903529		1.77213	2.153	1.9808						0.178099	-0.0546392	-0.186644	0.130282	0.0413081	-0.110721		-0.18797
	928	780	732		799	686	846			780	1083	948		964	814	1176					1.83083	1.0673	1.95171		1.27292	2.36612	1.74497			1.74171	1.30822	0.979515		2.37765	1.46446	2.28749						0.289544	0.0229192	-0.29376	-0.144635	-0.117816	0.16557		-0.189216
	950	885	918		618	1089	1070			890	380	421		969	630	1029					1.51552	1.22049	1.42069		3.35207	2.71583	2.12549			1.15033	0.955633	0.906644		1.69524	1.95066	2.78339						-0.116592	-0.168088	-0.194986	0.123494	-0.181818	0.0500544		0.184598
	945	824	1219		981	729	931			778	430	866		1131	931	1047					1.09274	1.41195	1.43351		2.30742	2.46192	1.44461			0.977944	0.920735	0.952332		1.70809	1.57716	2.31662						0.0629442	0.117002	0.186928	0.303261	-0.286832	-0.15495		0.0880649
	1029	755	953		734	842	1096			740	824	731		815	716	893					1.85265	1.46418	1.79313		1.29262	1.68304	1.78257			1.17229	2.34764	0.92891		1.17255	1.76453	1.46898						0.251089	0.267167	0.0722733	0.0905563	-0.269737	0.155122		-0.142981
	1015	817	874		948	557	1301			789	735	881		917	717	968					1.12184	1.21507	2.0289		1.55676	1.69645	3.52367			1.09368	1.43842	0.983723		1.88842	2.03695	1.7046						0.0132576	-0.165399	0.00974421	0.265718	-0.238573	0.613636		0.11431
	949	612	1008		965	930	1156			443	387	1085		1157	673	1305					1.19897	1.81011	2.90783		3.72539	2.44902	1.59639			1.24724	0.898091	1.20376		1.72645	1.83815	2.38285						0.104459	-0.217114	-0.214689	0.230167	-0.252538	0.246301		0.171113
	996	646	942		916	930	1161			981	542	420		836	834	956					1.04784	1.644	2.56752		1.39356	1.21296	3.0594			1.57775	2.2972	0.810842		1.92659	1.34639	2.15753						0.173219	-0.127745	-0.0362319	0.0868132	-0.223553	0.324631		0.0308839
	1066	437	1147		830	524	1042			957	747	857		648	583	1373					1.3144	1.847	1.45839		1.98855	1.59437	2.14616			1.24429	0.975432	1.1318		2.58625	1.70054	1.32273						-0.466425	-0.0282132	-0.0224806	0.142572	-0.135227	0.537228		-0.107959
	1172	799	595		1115	575	1281			710	694	1035		1098	473	631					1.36455	1.47507	1.38534		1.7214	1.46169	2.67098			3.13825	0.865853	0.918429		1.25355	1.77738	1.50115						0.508259	0.164021	0.123746	0.209469	-0.312644	0.827586		-0.15669
	872	888	993		733	665	1286			429	513	973		1020	452	1190					1.21923	1.89093	2.12693		1.75185	2.07439	3.24747			1.10985	3.44074	0.98748		2.49077	2.31038	3.26156						-0.0571199	-0.10625	-0.116834	0.0867052	-0.299392	1.51053		-0.0454545
	905	863	985		1032	1040	638			893	793	918		1053	399	1151					1.59835	1.32818	1.73419		1.65206	2.22925	6.76334			1.27007	1.01832	1.45094		1.72802	2.43508	2.39766						0.164823	-0.301275	-0.143828	0.0207214	-0.304442	0.64311		-0.0947159
	1049	741	967		674	722	1163			1019	765	924		1295	882	1370					1.21779	1.4596	2.59846		1.66007	1.40952	2.04582			1.42474	3.89098	1.5183		1.5387	6.33664	2.34494						-0.0779692	-0.241147	0.0797244	0.0246305	-0.209325	0.294964		-0.0370036
	894	576	1089		1013	469	1080			656	548	647		834	660	1268					1.60588	2.64418	1.41857		2.3828	2.76151	1.7513			1.6084	1.44108	1.00957		1.53033	2.86923	2.48215						0.0557029	0.107949	-0.360419	-0.0672986	-0.185113	1.82643		-0.12759
	876	977	1080		598	789	808			732	578	1145		1080	592	1104					1.36063	1.79201	1.41777		1.32404	1.38537	1.59783			1.87521	1.00695	1.52664		2.28674	2.51748	1.68546						-0.0961538	-0.100962	-0.0322181	-0.251861	-0.124863	0.429907		0.0117899
	1134	1031	915		903	717	1290			991	937	1056		951	846	905					1.41818	1.53313	1.63553		2.52113	1.70784	1.67456			1.05933	1.4789	1.51108		1.70859	1.97355	2.0947						-0.0318408	-0.0362258	-0.256566	0.00859599	-0.10687	0.827542		-0.0860215
	1002	912	1186		1026	1154	935			886	860	1002		953	957	1211					2.49659	1.78935	1.53291		1.55869	2.30017	2.24795			1.19677	1.38115	1.17999		1.79715	1.71131	2.40439						0.11413	-0.390298	-0.0414703	-0.0106157	0.0325815	0.217123		0.242945
	673	797	959		864	674	1186			1041	539	786		909	516	1317					1.35944	1.18283	1.7377		1.41833	2.25128	2.29211			1.36763	1.43179	1.17198		2.0686	1.96995	2.45832						0.079602	-0.219579	-0.183439	0.446281	-0.193606	0.441358		-0.131743
	1023	591	880		722	805	882			504	342	905		894	932	937					2.37224	1.68159	1.80832		1.4753	1.39598	1.35317			10.0478	0.787137	0.858574		1.77388	1.54009	2.02695						-0.239669	-0.163142	-0.105114	0.0259179				0.132686
	1077	1000	1134		924	524	1038			839	205	794		1017	647	929					1.88583	1.31548	1.84787		1.63373	1.6281	2.35052			1.50042	1.36655	0.943245		1.791	1.71918	2.50187						0.131325	-0.032646	-0.183527	0.012844				-0.0422111
	984	764	1117		935	577	1014			1118	608			479	561	1032					1.73829	2.18827	2.70176		1.29824	1.54395	1.652			1.4868	3.48958			1.33322	1.46309	3.72614						-0.347124	-0.156673	-0.174625	0.506383				-0.0764499
	931	773	1202		881	674	688			548	417			994	931	996					1.90755	2.20731	2.2668		1.15571	1.48344	1.98463			1.78691	1.14052			2.59667	1.43095	2.43493						-0.214095	0.533879	-0.0470297	0.00809717				0.00299401
	921	477	957		935	785	1143			767	702			785	966	1070					1.38227	1.46759	2.50473		1.87293	2.39707	2.8782			1.16044	1.12578			1.68863	2.21774	2.38143						-0.691886	0.166131	0.190019	0.0258342				0.1
	930	1230	1156		841	864	984			686	788			663	891	993					1.78566	1.38339	1.78206		1.55821	2.24366	1.98802			1.04411	1.18135			2.08315	2.52367	1.85113						0.0182983	-0.230444	-0.0300885	0.307967				0.0253268
	739	906	1151		748	700	1217			950	768			842	636	1109					1.15505	2.09654	1.68429		1.9267	2.47488	2.65994			4.39966	1.34746			1.72002	2.18174	2.33956						-0.0954447	-0.13219	0.158951	-0.249153				0.0901288
	1301	693	758		893	582	885			797	663			968	792	1269					3.14423	1.742	1.39499		1.59694	1.46225	1.41085			1.25918	1.65376			2.87163	2.16691	2.06095						0.249701	0.104027	0.217857	0.0548387				-0.00501253
	550	1064	1006		1224	942	1149			795	584			943	1017	1128					1.13332	1.20149	1.05005		1.31711	1.61979	1.74452			1.29439	1.16812			1.7583	1.60505	2.16772						0.135548	-0.14316	-0.0119284	-0.0597826				0.0961737
	726	327	968		1096	655	879			667	863			1035	1230	992					2.64276	1.99992	1.2536		1.87661	1.40998	1.92484			1.31764	1.51398			1.64764	1.7039	1.7578						0.350746	0.033675	0.302926	0.190031				0.125128
	1129	1068	1189		810	541	952			819	642			894	856	1092					3.1183	1.04739	1.10822		1.7395	1.81963	2.04278			0.924326	1.05822			2.22534	1.87186	1.06544						0.0202703	0.301102	-0.0925059	0.47026				-0.0371859
	865	646	1215		1292	849	1024			897	410			1073	748	1248					3.97938	1.23375	3.76389		2.37407	1.34752	1.55875			1.31312	1.30692			2.45146	2.56138	3.63887						0.313725	-0.266414	0.0954545	-0.123487				0.282561
	976	712	1162		809	548	1075			910				1028	771	1309					1.06473	2.48146	1.48102		1.80158	5.59761	1.91935			2.27888				2.44973	1.7684	2.88071						0.342667	-0.20541	0.0234375	0.148289				0.0565749
	1118	1040	1026		647	722	731			806				1045	642	1045					2.32144	1.19924	1.0919		2.14693	1.46985	1.85236			1.38743				1.26785	1.9854	1.12584						-0.0788835	-0.196262	0.145963	0.0261324				0.113292
	954		1048		751	955	1257			689				812		1028					2.30029		1.59092		1.36938	1.48237	1.65532			1.89723				1.77271		3.13457						0.0956848		-0.110544	0.226415				0.0180505
	1165		1010		1025	1159	1039			975				783		1046					1.70863		1.46217		1.48379	2.20776	1.57084			1.2334				1.73299		1.32537						0.35443		-0.25266	0.0451389				0.0433735
	1052				1121	639	1057			872				956		988					1.5112				1.48757	2.22277	2.11268			1.29248				1.77951		1.45567						0.358916		0.0288336	0.233974				0.127182
	751				1068	977	1119			648				720		926					1.6233				2.09873	1.28364	1.84106			1.30375				1.53324		2.51145						0.0435606		0.0798669	0.411382				-0.00620476
	1148				916	950	1110			797				881		1155					1.53428				1.9604	2.26233	1.12882			1.57864				2.30905		1.99143						-0.000958773		0.0114007	0.125918				0.203883
	935				1339	707	1187			700				710		1042					1.5548				2.16634	1.76142	2.34065			1.30246				1.56043		2.044								0.310145	-0.0608108
	1031				1045	1025	1228			808				810		911					1.67521				1.25267	1.42206	3.13143			1.00231				1.24505		3.82498
	1135				1060	949	1295			296				533		843					1.14714				1.69536	1.422	1.58187			1.44433				8.73663		1.88071
	1033				1041	811	1182			746				882		1174					1.77084				1.40056	1.99764	1.42213			1.78008				1.62106		2.06769
	1218				828	779	940							588		1211					0.959805				1.25435	1.87691	4.03213							1.89778		1.23511
	869				1059	395	1319							707		1137					1.33675				1.76938	2.92076	1.85249							2.25444		1.30203
	845				799	496	1003							990		982					1.28901				1.09771	2.03797	1.21939							1.38597		1.3435
	1257				1182	337	974							777		1118					1.17244				2.0564	3.09365	1.62919							1.13442		1.74945
	1177				1059	305	1231							989		1292					1.44478				1.79608	3.96997	3.06993							1.50249		1.43788
	1146				821	1069								1196							1.36212				1.58066	1.21084								1.52601
	957				1164									987							2.0219				1.64903									1.52886
	956				999									1137							2.75443				2.10611									1.79774
	1235				744									804							1.34425				1.66178									1.69607
	881				781									752							1.361				2.16252									1.569
	908				953									981							4.28252				1.25428									2.29773
	858				1063									922							1.5473				1.39911									2.0954
	847				1125									861							1.38644				1.60966									3.44632
	1384				917									831							1.42948				0.991714									6.89457
	1030				1128									989							0.851595				1.97806									2.82666
	1095				1099									1013							1.51496				2.61614									2.11201
	1063				1128									1280							2.47186				1.76207									1.81343
	1150				1030									1261							2.01836				1.37338									1.62317
	1107				968									699							0.877944				4.48206									1.41794
	923				811									1042							2.20445				2.194									1.55251
	902				1084									1121							2.54596				2.1249									1.4894
	974				1023									978							1.21886				1.54207									1.64943
	935				1167									857							1.69532				1.89288									2.12616
	929				1122									1016							1.51834				2.34623									2.27062
	1091				943									907							2.74075				2.03464									1.43911
	1224				1104									783							2.24376				1.39721									1.618
	1043																				3.03179
[truncated: 11 more columns]

## Sheet: S1 fig
	S1B Fig																									S1C Fig
	Empty-AD; 23E10-DBD	FBS1	FBS6	FBS25	FBS28	FBS33	FBS35	FBS41	FBS42	FBS45	FBS53	FBS57	FBS58	FBS60	FBS64	FBS68	FBS70	FBS72	FBS81	FBS84	FBS87					Empty-AD; 23E10-DBD veh	Empty-AD; 23E10-DBD ret	FBS1 veh	FBS1 ret	FBS6 veh	FBS6 ret	FBS25 veh	FBS25 ret	FBS28 veh	FBS28 ret	FBS33 veh	FBS33 ret	FBS35 veh	FBS35 ret	FBS41 veh	FBS41 ret	FBS42 veh	FBS42 ret	FBS45 veh	FBS45 ret	FBS53 veh	FBS53 ret	FBS57 veh	FBS57 ret
	-0.155311	0.315136	-0.309659	0.0854801	0.0600939	-0.0994152	-0.42477	-0.00898204	0.50814	0.21612	0.11236	-0.37439	-0.0967994	-0.186293	0.19515	0.371336	0.483315	0.0077821	0.346244	0.0417957	-0.0370036					-0.0110263	0.0819277	0.261146	0.00511771	0.230072	0.0516283	0.0282686	0.255464	-0.0686695	0.199377	0.0951662	0.0527108	0.506969	-0.496487	-0.713137	0.0275229	-0.209195	0.358388	0.087037	1.30484	-0.121311	1.78629	0.189024	0.154739
	-0.258865	-0.0502415	-0.0674157	-0.396357	0.069869	0.0544148	-0.420597	0.0858209	-0.0093617	0.0731505	-0.085595	-0.205919	-0.397163	-0.171206	-0.155867	0.293057	-0.170492	0.0697492	0.225764	0.242038	0.0602767					-0.207824	0.106959	0.602518	-0.0725552	0.0474174	-0.0873405	-0.0771739	0.118743	0.0851272	-0.178351	-0.0697306	-0.103865	0.306497	-0.167785	0.0630342	-0.0338849	-0.0421286	0.65995	0.158314	0.438878	-0.0138067	0.346553	0.0725806	0.726266
	-0.119835	-0.248663	0.159951	0.116387	0.219038	-0.121262	-0.207024	-0.075594	0.429022	0.265421	0.097502	-0.0968801	-0.289216	-0.0544933	-0.0887772	0.11213	-0.130762	0.413408	0.00336984	0.0880452	-0.113658					-0.00800915	-0.114323	0.190909	0.451011	-0.0772251	0.0642378	0.257713	0.0606695	-0.280439	0.207232	-0.0182609	-0.478548	-0.0629496	0.385659	0.158831	-0.215247	0.0981857	0.497877	0.242119	1.02116	-0.0686427	0.47463	-0.00236686	0.21978
	-0.0829876	-0.208955	0.405063	-0.0261497	-0.11828	-0.126829	0.0372807	-0.0280797	-0.0316973	0.105585	0.333022	-0.29955	-0.145326	-0.191228	-0.177966	0.4673	-0.0556586	-0.0709492	0.600496	0.12731	-0.274319					0.357238	0.0349741	0.458867	0.621067	-0.0373333	0.025	-0.0717391	0.0356653	-0.173554	-0.0503324	0.032839	-0.0767656	0.117444	0.0139211	-0.196444	-0.0245098	0.0311573	0.660757	0.307364	1.02257	0.0348706	0.245234	1.01375	0.198773
	-0.124524	0.0908108	-0.00515464	-0.195687	0.12549	-0.370438	-0.0744811	-0.147251	0.0431448	0.169435	0.009	-0.580882	0.213	-0.151737	-0.0417036	0.218052	0.188167	0.111633	-0.0710526	0.286765	-0.13449					0.303218	0.085676	0.223541	0.492174	0.0683544	-0.125163	-0.0113935	0.422222	0.02849	0.074124	0.0534979	0.120048	-0.237937	0.0216667	-0.215852	0.229508	-0.0549133	0.939799	0.085319	2.37441	0.0618182	0.34981	0.740741	0.473868
	-0.0255034	0.153846	-0.163972	-0.0801527	-0.163707	0.118259	0.0168196	-0.204163	0.00606586	0.0966222	0.2131	-0.229469	-0.216795	-0.0233029	-0.104535	0.030303	-0.371594	0.228053	0.335106	0.419321	-0.448372					-0.128788	0.070761	0.403101	-0.250435	0.0108173	-0.149679	0.165072	-0.0374396	0.0249653	0.131922	0.158921	-0.0644391	0.0500472	-0.277429	-0.443387	-0.148525	-0.139628	0.914439	0.279652	0.273381	-0.0754215	0.252833	0.219178	0.380597
	-0.137376	-0.259894	-0.0773751	-0.186578	0.189704	-0.24343	-0.0880077	-0.0418149	0.109051	0.228022	0.209184	-0.422948	-0.703527	0.403382	-0.0879811	0.44164	-0.173429	0.0401869	0.206332	0.476615	-0.128205					-0.0684736	0.0797814	0.310204	-0.240519	0.0351201	0.0557452	0.271739	-0.106243	0.366387	0.375758	-0.122429	0.246795	0.198988	0.154648	0.0032967	0.131767	-0.126347	0.667857	0.341108	0.400246	0.0841683	-0.407579	0.205793	0.363372
	0.0505226	-0.0469484	0.0436681	-0.186441	0.00700935	-0.206549	-0.321709	-0.0753589	0.125553	-0.0512232	0.652555	-0.289855	-0.145137	-0.236792	0.0203417	0.410095	-0.388496	-0.00757002	-0.00443656	0.123264	-0.0547833					0.0475524	0.190065	-0.0212418	0.297959	-0.0907859	-0.258621	-0.138587	0.0585938	0.0588877	0.0567823	-0.797075	0.0330579	-0.0691824	0.202358	-0.0715268	-0.147864	0.178694	0.887165	0.0833333	0.219149	-0.0671521	0.429398	0.153166	0.645485
	-0.290876	-0.250426	0.0349576	-0.154664	0.149357	-0.12428	-0.166788	-0.243386	0.197856	0.176667	0.312618	-0.199834	-0.341549	-0.0637409	0.0503262	0.257117	0.187759	0.263902	0.10289	0.0649855	-0.125666					-0.0810093	-0.423529	0.123214	-0.103929	0.404762	-0.0372671	0.351667	0.367647	0.309202	0.0611354	-0.130381	-0.125	-0.0648464	-0.0567951	0.0481586	-0.414835	0.0629096	0.258065	0.00670241	0.649824	0.660256	0.780025	0.403226	0.198433
	-0.0536398	0.10462	-0.736111	0.159204	-0.0142405	0.0306691	-0.0674637	-0.0355731	0.215339	0.106643	0.0452771	-0.116364	-0.116092	-0.221748	0.125888	0.2	-0.119543	-0.0439684	0.0720093	0.339248	-0.298927					0.016129	-0.0828604	-0.0978102	-0.156355	-0.296761	0.0846047	-0.245387	0.543424	0.0311005	0.0285307	-0.210465	0.103529	0.225926	0.095315	-0.251667	-0.0621592	0.0696517	0.404437	0.135318	0.306141	0.142162	0.160555	1.93043	0.0904393
	-0.160532	-0.0996885	-0.0458937	0.0702703	-0.272879	0.145875	-0.0983171	-0.182002	0.0667921	0.0916031	0.262857	-0.441484	-0.414365	-0.270795	0.0243478	0.156098	-0.109049	0.0216535	0.65722	0.0271647	0.00201816					0.0150376	0.00550206	0.191954	-0.0572831	-0.0113493	-0.025958	0.137273	0.0855856	-0.0729167	0.388218	0.115385	0.0755814	-0.471471	0.144379	-0.0272053	-0.441734	0.0101317	0.547945	0.0235064	0.878431	-0.0766129	0.247485	1.01319	0.0312989
	-0.220251	0.0506512	-0.387671	-0.0697674	-0.120915	-0.0196464	-0.319828	-0.23029	0.0793651	0.413333	0.415803	-0.0935622	-0.160367	-0.193232	-0.0882353	0.356394	-0.42663	0.394486	-0.121649	0.177128	0.0385514					-0.0690073	0.263975	0.359929	-0.00692308	0.6875	0.0640535	0.0877944	-0.305916	-0.113616	0.216726	0.023175	-0.188482	-0.466245	-0.304348	-0.0843707	0.124095	-0.207583	0.244379	0.135751	0.400455	-0.261011	0.62762	0.456989	2.71545
	-0.234684	0.0409302	-0.0314748	-0.0890465	0.0423497	-0.0733945	-0.107762	0.0226501	0.782552	0.400624	0.075804	0.0875614	-0.164642	-0.157699	-0.294618	0.25789	0.350472	0.133962	0.340122	0.247074	0.14985					-0.0527449	-0.22268	0.145202	-0.144903	0.176166	-0.288241	0.0785805	-0.3083	0.166824	0.276131	0.0868762	0.0289673	-0.0277778	0.175573	0.0606436	-0.0230947	0.0341085	1.3178	-0.0932836	0.197018	-0.0524934	2.05727	0.202346	0.8608
	0.00680934	-0.254941	-0.307335	-0.015625	-0.044	-0.0692641	-0.210854	-0.0746624	0.570439	0.559783	0.244681	0.157543	-0.208426	-0.0677165	-0.243411	0.645995	-0.619141	0.391736	0.157428	0.085259	-0.673428					0.310709	-0.0941385	0.142	-0.020649	0.134203	0.0192953	-0.30131	-0.216216	0.141852	0.146881	-0.232601	-0.134585	0.180995	0.027689	0.070028	0.343791	-0.0807692	0.584788	0.0140264	0.18568	-0.0350877	1.28893	0.00678733	0.654746
	-0.134028	-0.167095	-0.05	-0.09447	-0.0653495	-0.521319	-0.196005	0.00893655	0.672391	0.0737952	0.0100167	-0.00759494	-0.0528169	0.163614	-0.397805	0.546296	0.0147256	-0.358974	-0.0919963	0.312321	-0.288493					-0.237354	-0.308748	0.0924479	0.0684211	-0.345499	0.179845	0.625313	-0.291913	0.137838	0.157791	0.116201	-0.0136411	-0.634703	0.44164	-0.00350877	0.0801457	-0.182618	0.527228	0.211099	0.747559	0.313351	0.480272	-0.0691489	0.748869
	0.16847	-0.0538525	0.032381	-0.164912	-0.0659898	-0.102415	-0.0728597	-0.168203	-0.173098	0.473446	0.00803674	-0.249097	-0.597826	0.0456621	-0.123217	0.303318	0.542725	0.411248	-0.33619	-0.0925414	-0.00396301					-0.0923361	-0.219464	0.0733945	-0.10981	0.0309423	0.0976645	-0.494318	0.0584642	-0.0541401	0.174571	-0.141975	0.1243	-0.157895	0.530154	0.267829	0.508076	-0.115983	0.519048	0.308026	0.263658	0.209115	0.120833	0.210733	0.833333
	-0.0603113	0.0748441	-0.138756	0.00966702	0.47438	-0.0996678	-0.2	0.104167	0.81575	0.387029	1.2522	-0.251739	-0.00538358	-0.0150602	-0.0280561	0.505796	0.50075	-0.506793	-0.245675	0.0127898	-0.133142					0.0910931	-0.00649351	0.109853	0.311189	0.0467836	-0.384328	-0.0201083	0.245243	0.210636	-0.148889	-0.17366	-0.291118	-0.0422778	0.284014	0.161685	0.550691	-0.296791	0.576744	-0.0333069	0.275229	-0.0848953	0.0616776	0.119488	0.0842825
	-0.0827309	-0.0356322	0.0377907	-0.218118	-0.33241	-0.0257732	-0.186074	-0.00558659	-0.0946602	0.333333	0.414264	0.0675676	-0.5	-0.161168	-0.369048	0.527485	-0.25661	0.0550562	-0.0348977	0.173675	0.00293902					-0.104286	-0.185879	0.149201	0.215686	0.00696056	0.27514	-0.221557	-0.396694	0.0030896	0.229081	0.0911392	0.00137741	-0.0309434	0.171429	-0.0648259	0.212154	-0.0777202	0.833333	0.0198675	0.386449	-0.0218579	0.0902837	0.512367	0.432225
	-0.0947761	-0.0416667	-0.237624	0.00431406	-0.0763807	-0.134432	0.251809	-0.415464	-0.415743	0.108025	1.11377	0.0188062	-0.517529	-0.0572057	-0.267696	0.537347	0.348517	0.14376	-0.454198	-0.602579	0.0287892					-0.0769231	-0.214286	0.0161943	-0.0638132	0.225722	-0.0622271	-0.0353075	0.104779	0.0608696	0.349481	-0.0107066	-0.0571429	0.358047	0.0896739	0.064978	0.1582	0.0178571	-0.038055	-0.00392542	0.804839	0.0933522	0.492188	-0.122739	0.449689
	0.0253593	-0.0277778	-0.14152	-0.067325	-0.313066	-0.167002	0.0867896	-0.146919	0.28023	0.433265	0.821012	-0.27619	-0.247908	-0.233073	-0.716456	0.204063	-0.6	-0.405743	-0.0439367	0.0280899	-0.0160142					0.0778378	0.00422833	0.0707965	-0.215886	0.350084	0.0798274	-0.105832	-0.641171	0.0804077	0.181717	0.0185811	-0.0129032	0.231008	-0.223926	-0.129278	0.25419	0.0234792	0.534805	-0.060241	0.122905	-0.22688	0.161473	0.00871731	0.511111
	-0.059816	-0.0323591	-0.114613	0.0524064	0.0705726	0.0741395	0.0238411	-0.0763441	-0.0202392	0.507495	0.60522	-0.488771	-0.219796	-0.266667	-0.507022	0.507229	0.759843	-0.174468	0.200236	-0.119069	0.729963					0.0501433	0.231394	0.126722	0.0973451	0.133965	-0.444994	0.0818505	0.0986717	0.286685	-0.0402085		-0.24635	0.632075	-0.49375	-0.110846	0.0333839	-0.109147	0.26245	0.0793651	0.0958333	-0.0382932	1.56438	0.0472255	0.97619
	-0.107335	0.00799361	0.175727	-0.106293	-0.0204082	-0.147834	0.355694	-0.0450262	0.238302	0.158598	0.973174	0.00825309	-0.524869	-0.0812903	-0.204138	0.325581	-0.553613	-0.0586797	0.101406	-0.0214376	-0.0614203					-0.00861141	-0.0433815	0.0188889	0.137871	-0.154908	-0.138107	0.0783972	0.72293	0.406193	0.221884		0.277167	-0.01875	0.189401	-0.275773	0.396825	-0.0800294	-0.115265	0.104281	0.654891		-0.202614	0.395431	0.133603
	0.0116732	-0.237913	0.0134048	0.0157835	-0.0232288	-0.450382	-0.167424	-0.621025	0.453027	0.522573	0.983483	0.0570342	-0.631944	-0.207248	-0.433168	0.614286	-0.255119	0.062753	-0.116883	-0.251641	0.100798					-0.166453	-0.0602564	0.128284		0.0217391	-0.00864553	0.0583596	0.148225	0.131361	0.109001		0.101147	-0.463347	0.131243	-0.139188	0.0140389	0.0387658	0.449477	0.142546	0.299728		0.460507		0.747807
	0.182313	-0.317578	0.25323	-0.128037	0.128477	-0.299862	-0.00252951	-0.593023	0.174782	0.304592	0.734513	-0.0574163	-0.45674	-0.121026	-0.3379	0.631902	0.300853	-0.632836	-0.0920771	-0.0232068	0.225499					-0.353342	0.0805195	0.0712788			-0.303748		-0.210604	0.0540541	0.161245			0.146096	0.192504	0.314229	0.182659	0.250649	0.0726681	0.159574	0.585284		1.19761		0.574514
	0.0384088	0.0183585	-0.0036855	-0.0426929	-0.386266	-0.0409836	-0.265432	-0.428571	0.174775	0.520487	1.2187	-0.0942111	0.00114811	-0.188304	-0.337648	-0.00603774	-0.262668	0.0225118	-0.0107411	0.159686	-0.0846731					-0.723618	-0.015528	0.179874						0.319588	0.358621			0.431373	-0.0405941	0.222865	0.175088	-0.00572363	-0.101367	0.581281	0.183143		0.917355		0.00867052
	-0.0782609	-0.486862	-0.0655296	-0.0597738	-0.0534699	-0.0110742	0.0909091	-0.356358	0.533414	0.202422	0.784141	-0.175719	-0.186101	0.0465686	-0.0541284	0.5902	-0.465708	0.419547	-0.054955	0.0584291	0.0410367					-0.0658683	-0.723048							0.060355	-0.0713587			-0.150562	-0.175705	0.256098	-0.0438729	-0.0242131	0.0553306	0.061294	0.625592		0.920548		0.471042
	0.303981	-0.0278515	0.109804	-0.166667	0.391952	-0.0298651	0.033121	-0.219724	0.264279	0.691854	0.0196078	-0.294922	-0.224731	0.273143	-0.162162	0.159253	-0.523697	0.255889	-0.25	-0.159213	0.223776					-0.173967	-0.213555							0.212329	0.585551			0.263889	0.656398	0.495017	-0.114245	-0.450311	0.291982	0.139558	0.476974		0.787661		0.35958
	-0.00902062	-0.312937	-0.187648	-0.539046	-0.181525	-0.194577	-0.305202	-0.414923	0.527559	0.245946	0.955414	-0.171748	-0.140127	0.0594937	-0.267327	0.232008	-0.407332	0.128177	-0.025974	0.0875576	0.0618997					-0.0753912	0.0518583								0.00750751			0.346154	-0.21879	0.117936	0.345479	-0.140663	0.0745829	0.0334317	0.148219		1.04594		0.304221
	-0.142276	-0.170399	-0.304136	-0.393851	0.297354	-0.246201	-0.191684	-0.24587	0.303671	0.664277	0.262235	0.8	-0.229139	0.128079	-0.0260465	0.375619	-0.189266	0.41954	0.125432	0.496544	-0.134921					-0.00481348	-0.0441826								0.0106952			0.0893204	-0.263158	0.252619		0.0535506	0.0404412	-0.0934959	0.456221		0.507638		-0.294847
	-0.190692	-0.0977543	-0.233577	-0.0516129	0.0173244	-0.149738	-0.248649	-0.468931	0.59009	0.470133	0.925926	-0.245283	-0.260291	0.626667	-0.230028	0.423529	-0.415764	0.263946	0.0277778	0.0964164	-0.0420394					0.010355	0.237368								0.16063			0.0206954	0.225852	0.364621		0.21129	0.104816	0.052094	0.238329		0.624146		0.399606
	0.0215356	-0.635958	-0.227147	-0.340506	-0.24902	-0.216652	-0.0634483	-0.248157	0.173439	0.238309	0.226988	-0.117881	-0.165517		-0.379893	-0.11485	-0.193609	-0.021978	-0.049456	0.321995	-0.332594					-0.0825806	0.158793								0.251101				0.343066	1.15438			0.0412655	0.225681	0.921852				-0.299346
	0.0875912	-0.344072	-0.266376	-0.565385	-0.123203		-0.408016	-0.249777	0.35022	1.01506	0.220225	-0.22549	-0.333333		-0.369231	-0.00670141	-0.553172	0.203895	-0.00702247	0.288227	-0.243655					-0.143167	-0.194337								0.00921659				0.060794	-0.0826972			0.11032	0.129954					0.343465
	0.167364	0.0494012	-0.139908	-0.403636	0.164074			-0.499246	0.333005	0.354743	1.3156	-0.180277	-0.521111		-0.20728	0.325318	0.104442	-0.0965517	0.00806452	-0.0805687	0.309524						-0.0488534								0.0225479				0.223636				0.0795848	0.304709					-0.114178
	-0.0808081	-0.0171265	-0.196678		-0.213147			-0.336018		0.399393	0.786885	-0.125529	-0.302144		-0.0662932	0.00833965	0.497423		0.0883777	0.276284							-0.25944												-0.113043				0.0362998
	0.172363	-0.110872	-0.360736		0.142857			-0.380388			0.133275	-0.0823245	-0.140625		-0.404439				0.0955189	0.432234							0.0323015
	0.121212	-0.101171	-0.445879		-0.523041						1.01967	-0.120816	-0.0750605		-0.263272				-0.116895	-0.0577299							0.206146
	0.181439		-0.441328		-0.0326371						0.725244	-0.151877			-0.626955					-0.207624							-0.00555556
	0.134845		-0.19209		0.00142045							-0.352778			-0.466606					-0.256055							-0.279129
	-0.00485437				-0.259587							-0.0422662			-0.321152					-0.152524							-0.0300375
	0.0261593											0.0629139			-0.173299					0.0790464							-0.389722
	0.0821759											-0.117378			-0.221429					0.240481
	-0.199461											0.038835			0.041841					-0.312071
	0.208537														-0.41676					-0.0341023
	-0.237443
	-0.39313
[truncated: 18 more columns]

## Sheet: S3 Fig
	S3A Fig																																													S3B Fig
	Empty 22	Empty 31	FBS1 22	FBS1 31	FBS6 22	FBS6 31	FBS25 22	FBS25 31	FBS28 22	FBS28 31	FBS33 22	FBS33 31	FBS35 22	FBS35 31	FBS41 22	FBS41 31	FBS42 22	FBS42 31	FBS45 22	FBS45 31	FBS53 22	FBS53 31	FBS57 22	FBS57 31	FBS58 22	FBS58 31	FBS60 22	FBS60 31	FBS64 22	FBS64 31	FBS68 22	FBS68 31	FBS70 22	FBS70 31	FBS72 22	FBS72 31	FBS81 22	FBS81 31	FBS84 22	FBS84 31	FBS87 22	FBS87 31				Empty 22	Empty 31	FBS1 22	FBS1 31
	1.28084	1.1485	2.1905	2.55961	1.53214	1.56797	2.69851	2.27971	2.87031	3.56223	4.45264	1.77421	1.87399	1.766	2.08162	2.10678	1.90182	3.11153	2.80959	3.2451	1.10706	2.88235	1.42204	1.48137	4.99351	2.86245	3.3263	2.43931	1.47283	2.11372	2.65023	2.32749	1.93587	2.64151	3.14171	4.17658	1.84178	1.8948	2.41756	3.38918	2.24521	2.69707				8.275	8.29412	13.3571	12.3448
	1.92877	1.40805	1.45363	1.31458	1.83434	1.90259	2.06971	1.49252	1.43238	2.24784	2.90358	2.50716	2.24929	1.80108	1.48752	3.38537	3.67498	2.91525	2.91746	4.72114	2.9842	2.90196	3.24544	1.68352	2.2434	2.1658	1.62591	2.04026	2.47171	2.57346	1.19374	0.833333	4.84582	3.04406	3.99452	3.99461	2.31692	2.58143	1.49683	1.23298	1.69905	3.8842				12.4	7.69565	10.0789	14.2083
	1.78913	1.38748	3.13747	1.39966	1.58219	2.14508	1.58469	3.31521	2.51781	2.06764	3.58385	1.73125	2.06119	2.03325	2.0649	1.51992	2.63743	3.53776	3.72418	2.78013	3.66717	4.33532	2.01461	1.95861	2.21584	1.73131	4.44067	3.848	2.53768	2.81429	1.78772	2.35709	2.16261	2.30215	2.15285	3.52147	1.76885	2.97064	2.34708	3.75813	2.45285	2.43456				10.0667	11.3333	17	8.73913
	1.865	2.00414	2.21845	2.35306	2.0578	2.37889	2.18108	2.37583	5.06362	2.50697	2.60417	1.84057	2.08173	2.13726	2.19489	1.86719	1.19831	1.44771	3.37341	2.07321	2.11322	8.34	4.20154	2.46092	3.31655	2.69601	3.61842	2.71351	2.61886	2.84557	2.51626	2.17142	2.48489	2.03116	2.75833	1.76214	2.93105	3.53995	1.40511	2.22094	1.57269	1.8174				7.925	11.4615	8.48077	6.91111
	1.77017	1.51048	1.85132	1.24863	1.57453	1.65739	3.77806	2.54957	3.0041	2.69378	1.37277	1.09205	2.07593	1.62141	2.05075	2.24201	2.46599	2.63951	2.22322	3.02778	1.55706	1.60164	1.94536	1.41859	2.58933	2.89996	2.76798	3.03789	2.15863	2.34241	2.93606	2.35514	2.10876	1.72287	1.15876	2.13524	2.07487	2.08223	1.06349	2.24484	1.68438	2.53489				7.375	6.58333	9.05882	18.3
	1.37371	1.80455	1.87736	2.01541	1.86868	1.42763	3.11461	2.78326	3.39817	4.23678	2.76939	2.76326	3.68594	3.61641	1.806	2.018	1.82457	3.83182	2.74994	3.18056	2.11125	2.81716	2.04868	2.05392	2.03817	2.47679	2.41549	2.49726	2.71663	2.53225	3.19707	2.45047	2.13588	2.13331	2.67456	2.28341	2.41284	3.13971	1.11342	2.888	2.53889	2.72981				6.75	6.13333	6.15789	14.1364
	1.21114	1.77289	1.83597	1.52866	1.56306	1.63504	2.14543	2.57801	3.08333	3.50729	2.37228	1.33273	2.26349	2.25764	2.73046	2.1591	1.82777	2.19987	1.71401	3.36534	2.78594	2.39625	1.88823	1.63622	2.05886	1.18347	2.68535	3.80367	2.55186	3.17353	1.80623	1.89931	3.71621	2.34947	1.56325	1.91349	2.0177	2.71384	2.17187	2.68692	2.53764	1.8269				7.28571	10.625	9.29167	9.09524
	1.95192	1.11531	2.34677	1.87802	2.36668	2.96786	2.43709	2.03075	4.03636	3.58349	2.3195	2.22833	3.94879	1.48726	2.12628	2.05099	2.42908	4.54728	2.69673	3.37188	2.02322	2.40258	1.50576	1.53769	3.70373	2.62529	1.46404	1.85996	2.73485	1.57268	1.47358	1.54091	4.11531	1.88403	3.86995	3.24778	2.09446	2.89618	1.82273	2.20533	2.83033	2.02632				6.05556	5.54545	9.85	9
	1.14466	1.85812	1.79872	1.71413	1.71984	1.9093	3.52262	2.66954	2.89247	3.63824	2.54554	2.12999	2.47286	2.27519	1.98981	2.15773	3.39691	2.85148	2.63067	4.99333	2.82451	4.33625	3.73961	2.27876	2.84164	1.29983	2.40417	3.39669	3.28814	2.83215	2.64142	3.42177	1.72891	2.07116	2.0968	2.21818	2.89332	2.57571	3.46524	2.48752	2.10639	2.50211				13.4839	9.0625	22	29.875
	1.90812	1.423	1.62087	1.55043	3.8208	8.28684	1.4809	2.10279	3.24709	3.67372	3.53045	3.00674	2.16502	3.10294	1.71504	2.32193	1.62126	2.03861	1.82559	1.80792	1.77674	2.47245	5.10765	2.99267	1.91267	1.49319	2.11491	3.86467	1.22868	1.55321	1.81529	1.07222	1.5107	1.71365	1.71344	1.04416	2.58807	2.52306	2.19395	2.05254	1.68213	1.19573				6.76471	7.55556	6.16	14.5625
	1.47424	1.45976	1.32375	1.8964	1.46484	1.65948	3.30371	3.61319	4.47909	2.28075	2.44747	3.00229	3.66416	3.90378	2.47579	2.02446	2.55092	2.04524	1.92676	2.80776	2.91456	3.08125	2.26831	1.2988	0.934332	0.878054	3.27279	2.80528	2.52356	3.16449	2.44125	2.88889	4.62096	4.00984	1.2755	1.89168	2.25951	3.13061	2.01983	2.09064	1.25092	2.19152				8.33333	8.88889	11.6087	9.45
	2.21069	1.17505	1.28057	0.974068	1.97869	1.21302	3.96782	2.98376	2.59017	2.03881	2.12977	1.88237	2.31132	2.00427	1.95532	1.44979	3.17389	3.19118	1.78786	1.92747	2.45303	2.31985	1.59765	1.58844	1.15629	0.977994	1.37444	2.43159	2.30939	2.67767	1.52353	1.48076	1.95589	1.49038	2.10018	4.40792	1.97887	1.51836	2.39891	1.87629	1.92747	1.52466				7.94444	10.4444	6.14286	12.6667
	1.45815	2.13307	1.64582	1.68445	2.05671	2.32361	2.1106	2.48408	2.20504	1.94689	1.90777	1.65683	4.90437	4.99021	2.72008	2.1223	1.64014	1.76097	1.13521	3.52564	4.74563	3.54212	3.21114	2.69888	1.74451	1.63158	1.84639	2.00503	1.00521	1.01613	1.64581	2.85078	1.4234	1.82811	1.25852	1.41791	2.48159	4.51456	1.6051	1.97083	1.43479	2.52801				9.55814	10.6471	12.4667	28.0667
	1.70175	1.47909	1.22938	1.09124	1.07396	1.6746	4.67561	4.69321	2.08471	2.34146	1.54933	1.59967	3.11255	2.02405	3.82455	1.38849	1.56385	2.40625	2.60455	2.66528	3.27338	1.81957	1.79205	1.74415	1.38856	1.23106	1.89517	1.97401	1.13122	1.08463	3.03249	3.62935	1.56594	1.62314	1.42953	1.50646	3.24428	3.12258	2.11093	2.80937	1.51237	1.22047				12.92	14.6087	8.20513	6.70968
	6.62812	1.7044	2.3225	2.77405	1.24835	2.06825	2.58608	2.38769	1.26	1.29758	2.94743	1.85615	2.03845	1.6526	3.55534	2.48327	1.82934	1.88108	2.1579	2.71333	2.83236	2.36749	2.16313	1.48699	1.71962	1.71924	1.43714	1.61106	1.77105	1.42511	2.81945	2.07226	1.45454	1.33926	2.12078	1.54885	1.32861	1.56693	2.8538	2.57176	2.45324	1.71942				45.6429	29.2941	13.4595	21.8824
	1.08128	1.3791	2.62584	2.54769	2.396	2.28356	2.13119	1.82771	2.14832	1.86076	1.69304	1.51145	2.16457	1.53525	3.15612	2.50892	3.19553	1.67142	1.63967	3.50542	1.01321	1.06313	1.82889	1.62619	1.19868	0.93765	1.50368	2.67722	1.62012	1.63256	2.66523	3.06827	3.67614	3.63421	1.94362	1.61101	2.00278	1.29964	2.94748	1.26191	2.08183	1.25684				8.14286	23.1818	27.8947	23.0526
	1.5454	1.13869	2.11104	2.45887	2.06102	2.30923	2.49116	2.55106	1.55268	1.85016	2.36853	2.05901	1.40582	2.22253	1.69825	1.22052	1.80625	3.09003	3.41024	3.00421	1.68144	3.19557	1.88078	1.58651	1.28335	1.38165	1.778	1.77044	1.25926	1.02777	2.11825	1.39583	2.01046	1.5738	1.152	1.74946	0.865652	2.11129	1.96486	2.36159	2.93112	2.15747				9.5	8.45455	10.6571	13.5357
	1.33952	2.20472	1.78034	2.78152	1.18692	1.71444	3.41791	1.4451	1.72298	2.02821	1.92744	2.26325	2.70826	1.8292	1.33284	1.69829	1.58086	1.45329	2.49513	3.03241	1.11044	1.49224	1.59711	1.40567	1.33897	1.0988	1.88061	1.75554	2.35224	1.15816	1.31208	1.8634	1.53626	1.62089	1.59673	1.60616	2.00685	1.29521	1.57089	1.85603	2.2198	1.94428				17.4516	18.5667	8.3913	10.9565
	0.805612	1.41518	1.84076	2.69762	1.81391	1.94682	1.43127	2.1546	2.15643	1.84874	1.14552	2.08382	3.32361	2.65147	2.51649	2.11362	2.1514	1.2039	1.45401	1.51686	1.30159	1.925	3.49662	3.17345	1.33358	1.48979	1.18597	1.20427	1.93694	1.18859	2.80433	3.27302	1.84472	1.53699	1.59242	1.80332	1.34105	0.895222	1.19921	0.784767	3.07603	4.17604				46.2143	31.5556	9.90625	10.7857
	2.44526	2.24033	3.63206	3.08752	2.19815	2.03806	2.48509	2.13913	1.87531	1.51802	1.48277	1.23422	2.02076	2.06875	2.10563	1.43213	1.58882	3.17913	2.00729	3.67143	1.86659	4.33833	2.64033	2.41468	1.3334	1.00679	1.3879	1.43081	2.04116	1.20087	3.16645	2.97666	2.0947	1.22657	1.48329	1.14896	1.51478	1.48604	1.46663	0.984274	2.80142	3.63838				14.7429	16.3824	23.0526	18.1364
	1.38288	1.079	2.22503	2.19764	1.73035	1.39672	3.00866	2.2952	2.08759	1.95462	1.19759	1.70639	1.66992	2.02462	1.91251	2.44322	2.29059	1.39941	2.46542	2.04333	1.90101	1.94177	1.87293	1.66553	1.62165	1.09779	1.82799	1.67636	1.20985	0.911018	1.71049	2.62741	1.53148	2.25376	2.36986	2.34058	0.918977	1.92385	1.16118	0.779872	1.71424	1.50769				6	6.0625	8.4	12.75
	1.42669	0.959081	2.28994	2.87015	2.3435	1.99876	1.79608	2.05648	1.73115	2.09578	1.81635	1.43047	2.31182	2.32829	2.35233	1.81538	1.2885	1.5	3.40495	3.89803	1.2338	3.15923	1.56824	2.23403	1.43496	1.17521	1.5673	1.18641	1.50236	1.22077	2.01786	2.80394	1.34263	0.913899	4.76145	2.5195	1.72682	1.80859	1.29539	1.58353	2.55914	3.01863				14.0333	13.6957	27.5714	22.88
	1.84686	2.03999	1.85309	1.17755	2.02515	2.37976	1.88205	1.78262	1.70203	2.09175	2.10151	1.40309	2.18919	2.23317	1.38906	1.38047	2.32027	3.99325	2.43734	4.8125	1.74403	2.43646	1.66149	1.70027	1.21702	1.01761	2.08923	1.7332	0.953073	1.35674	1.30855	3.42765	1.89723	1.5205	2.31611	1.64398	1.97527	1.72379	1.52284	1.00638	1.05279	1.45365				6.4375	8.94737	12.75	12.3462
	1.30186	1.30427	1.23864	1.08819	1.835	2.83731	3.2985	2.73182	1.65204	1.50807	1.18841	1.15517	1.28718	1.66764	3.18628	2.74817	1.784	1.32531	3.583	4.09274	1.43037	2.6	1.37607	1.41401	1.52039	1.089	1.19975	1.85037	1.09662	0.969775	1.82226	2.32187	1.43975	2.05049	2.33671	1.24582	1.7908	1.45266	1.47316	1.59023	2.0706	1.3				9.60714	11.9167	6.27778	11.4
	1.46856	1.02477	1.7593	2.02772	1.61823	1.2607	1.39115	1.30588	1.37596	1.45143	1.48868	1.29416	2.11859	2.31671	2.48302	1.89366	2.66173	2.56091	2.14135	2.18853	1.666	1.48958	2.11818	2.04366	1.64434	1.50181	1.71932	1.82305	1.66604	1.48818	4.70778	3.52194	1.43626	1.41329	2.84061	2.06171	1.4468	1.4301	1.59873	1.97715	2.99983	2.14836				8.5	8.26316	18.8	20.8571
	1.19082	1.17864	1.94715	1.3438	5.48773	4.62443	2.77782	1.43191	1.77244	1.52235	1.69153	1.26202	3.75888	2.58474	1.74841	1.88122	2.16998	2.60524	2.16214	5.35741	1.49218	1.77306	1.6883	1.93026	2.15148	2.26238	1.16281	1.90746	1.67254	1.74658	2.58831	2.72857	2.62537	1.16656	1.93543	4.20006	1.77476	1.02719	1.25185	1.38739	1.77934	2.26555				11.4706	10.5263	6.625	6
	1.63044	1.95846	1.54767	1.44475	1.65969	2.88966	2.44907	1.93084	1.51196	1.71492	2.14049	2.25907	2.54478	2.1541	3.61706	1.68187	1.32286	1.56099	2.07583	1.7	2.13345	2.95415	1.62741	1.28383	2.49899	1.22762	2.17918	1.96756	1.85737	1.33827	3.94888	2.32616	1.91196	1.45402	2.85527	2.84806	1.97368	1.46585	1.02666	1.07202	1.97458	1.84762				7.77273	17.2174	8.64286	11.28
	2.53634	1.91134	1.30476	1.0503	1.54525	2.16582	1.74085	1.12081	1.18016	1.37953	2.48174	2.2584	1.284	1.34857	3.64211	2.23033	1.78168	2.27033	1.28934	3.73869	1.87358	1.66152	2.1134	1.65851	2.08808	1.24771	1.94977	1.93896	1.77506	1.53797	2.89478	5.44155	1.52381	1.81371	2.89108	3.40468	1.95342	2.50979	1.27941	1.21705	2.51574	2.31633				6.71429	8.1875	6.53333	10.5
	2.10051	1.5353	2.09522	1.84566	1.48427	1.19234	2.004	0.89643	1.66198	2.04583	1.88557	1.27287	1.52295	1.45345	2.1982	2.30424	2.34541	2.30723	2.50035	2.36243	1.8336	4.24621	1.33832	1.60932	1.91114	1.48567	1.48563	2.1973	2.67465	2.0998	3.13192	2.43271	1.55007	1.02443	3.02831	2.61744	2.53339	2.29156	2.23218	3.09227	1.80862	1.21518				13.9565	15.0714	27.9286	16.1176
	2.30241	2.0357	1.97044	1.75573	2.03108	1.07681	1.6111	1.11601	2.49228	3.19271	1.75368	1.65155	1.82966	1.33372	2.26221	1.81612	1.60562	2.60714	1.8151	3.39679	1.93756	10.1719	1.31309	1.33319	1.39386	1.42184	1.64766	2.08	1.85817	1.6054	2.45304	2.28794	3.80891	2.45054	2.27036	1.9744	2.57638	3.02621	2.19232	2.70409	2.69185	3.71093				9.22581	8.65217	10.6667	35.1111
	1.37384	1.19086	1.14021	1.00313	2.14226	1.40911	1.53142	0.979476	1.74314	1.35501	2.20685	1.43165	2.74173	1.83021	1.8099	2.03204	2.69345	2.19987	2.43226	2.77399	2.07473	4.08199	0.779406	1.53581	1.61435	1.9532			2.03266	1.57807	4.57346	2.71871	1.6447	1.34621	2.45431	1.75283	2.80569	3.07317	2.71783	3.45879	1.78158	1.37067				16.625	23.9412	10.8571	5
	1.27273	1.43807	1.17835	1.15974	2.37365	1.83967	0.870835	1.09935	2.05733	1.98283			3.16719	1.30616	2.24307	2.00816	1.77794	2.30516	1.85339	2.47798	1.4536	2.30527	2.03378	1.38959	2.44462	2.04757			2.64292	1.65641	1.68294	2.27555	1.7188	1.47211	2.22911	2.02012	3.53466	1.8447	2.49793	2.76779	2.17991	1.62552				9.0303	15.6667	7.73333	6.14286
	1.78148	2.12643	1.43915	1.44276	2.64971	1.10063	1.94203	1.29865	1.73353	1.64437					2.11254	1.67581	1.1769	3.28443	2.68231	4.5676	1.29148	1.76993	2.1234	1.26296	1.49661	1.44144			3.77264	1.86144	2.63106	2.67012	1.27514	1.24226	2.80294	2.29548	2.12412	2.01184	1.59362	1.34419	2.3572	1				5.625	12.2941	6.46154	21.4545
	1.55777	1.48521	1.81822	2.70925	1.5372	1.88244			1.54715	1.1763					1.77258	1.82635			2.77664	3.94728	1.91307	1.7772	1.20181	1.41498	3.03802	2.32741			1.51009	1.97025	2.97353	3.31123	1.33342	1.18049			2.86856	3.1278	2.58833	3.02642						10.1282	9.58974	12.7692	20.7895
	1.73453	1.38602	2.08142	1.57679	1.2828	1.14947			1.08593	1.50554					1.99461	1.89731					2.26869	2.06687	1.78205	1.68574	3.08828	1.67849			1.76972	1.22999							3.35514	2.69204	1.71043	2.56601						7.5625	9.30435	16.2778	17.5
	1.76683	1.44833	2.47628	1.8383	2.40903	1.62088			2.31126	0.947643											1.72567	2.56834	2.1083	2.63547	1.64129	1.87542			2.54286	1.74901							2.8228	2.35368	2.89696	2.87769						7.9375	9.3913	11.0357	13.05
	1.90565	1.33094			1.3918	1.53544			1.28243	1.66651											1.95059	4.22222	1.59997	1.95847					1.48493	1.20176									2.69455	2.34498						9.47222	14.8065
	1.79747	1.67524			1.34064	1.27839			1.18014	1.48319													1.54411	1.31718					1.68511	1.61794									3.04392	1.88444						9.85714	12.1429
	5.7822	7.89355							1.4096	1.35957													1.18686	2.06883					2.44582	1.90278									2.06075	2.25128						7	8.38889
	1.66701	1.7713																					1.05758	1.01573					1.6106	1.23596									1.53553	1.51625						8.78378	11.0417
	2.05974	1.63396																					1.35393	1.16564					2.14681	1.39824									2.74052	4.51617						7.9	9.5
	1.74249	1.11477																					1.61556	1.08248					1.71546	1.9141									1.21321	1.90799						7.85714	9
	1.08993	1.43476																											1.51088	2.15705									2.05597	2.61202						8.35	16.5909
	1.09348	1.26569																																												9.5122	11.3125
	1.54405	1.68339																																												7.82609	7
[truncated: 80 more columns]

## Sheet: S4 Fig
	S4A Fig																							S4B Fig
	Empty	FBS1	FBS6	FBS25	FBS28	FBS33	FBS35	FBS41	FBS42	FBS45	FBS53	FBS57	FBS58	FBS60	FBS64	FBS68	FBS70	FBS72	FBS81	FBS84	FBS87			Empty 22	Empty 31	FBS1 22	FBS1 31	FBS6 22	FBS6 31	FBS25 22	FBS25 31	FBS28 22	FBS28 31	FBS33 22	FBS33 31	FBS35 22	FBS35 31	FBS41 22	FBS41 31	FBS42 22	FBS42 31	FBS45 22	FBS45 31	FBS53 22	FBS53 31	FBS57 22	FBS57 31	FBS58 22	FBS58 31
	-0.0434783	-0.534188	-0.22638	-0.195858	-0.117212	-0.396994	-0.0602968	-0.0715096	0.181998	0.155855	-0.0671806	-0.372979	-0.308731	-0.213918	-0.511955	0.498795	-0.480159	0.237403	0.397375	0.449296	-0.258377			2.38671	2.62493	2.2161	1.42197	1.63962	1.99086	2.09266	1.96931	3.44692	4.02981	1.57763	1.52937	1.90101	2.19915	1.90732	2.83111	1.53102	1.48477	1.3219	2.03888	1.68626	2.05816	1.9038	1.53022	2.09695	2.31241
	-0.66707	-0.428571	-0.26399	-0.382851	-0.19382	-0.152115	-0.262669	-0.424608	0.153935	0.391076	0.329243	-0.261119	-0.431599	-0.342764	-0.253333	0.342189	-0.213813	-0.2846	0.205825	0.247748	-0.126299			1.09945	1.42208	1.55625	1.62991	1.85423	1.98944	1.57103	1.28155	1.72587	2.19724	1.42733	1.55518	2.44843	4.05273	1.69684	1.43667	1.76022	2.79551	1.80739	4.98332	1.95249	2.22096	1.60829	1.87583	2.19807	1.79895
	-0.420507	-0.117876	-0.614555	-0.374625	-0.0587774	-0.447585	-0.160505	-0.201946	0.11441	0.252191	0.486166	-0.398389	-0.386152	0.00229358	-0.308046	0.25	-0.242424	0.00932836	0.0825853	0.184962	-0.148538			1.97887	1.57017	1.36038	1.66297	1.30609	1.67291	1.35187	2.1375	2.25491	2.48145	1.34012	1.61678	1.95037	1.4054	1.83861	1.61028	1.65334	1.71386	2.53118	3.81015	1.49277	1.84957	2.28611	1.77953	1.70342	2.08633
	-0.171965	-0.0855019	-0.569781	-0.305601	-0.323389	-0.480473	-0.536353	-0.202731	0.318271	0.322322	0.336667	-0.393819	-0.598196	-0.159892	-0.133848	0.534342	-0.643141	0.127376	0.0900563	0.0803653	-0.554974			1.61454	1.46451	1.45693	1.35074	1.64076	1.74187	2.72423	2.27078	2.05845	2.7135	1.38924	1.90074	1.54625	1.44009	1.5295	1.26307	1.89766	2.01803	1.48795	3.42638	1.77883	2.42953	1.73362	1.43742	1.97692	2.3154
	-0.25	-0.413793	-0.348678	-0.518364	-0.173867	-0.209505	-0.0732323	0.0303448	0.19912	0.105413	0.0448718	-0.275956	-0.612689	-0.566279	-0.357576	0.490239	-0.518236	0.2	0.0117188	0.294668	-0.542969			1.42032	1.51015	1.33005	1.26445	1.73637	1.50018	2.11896	1.6514	1.80528	1.47979	2.08965	1.60324	1.96273	1.73938	1.52471	1.58016	2.20796	2.51029	1.67695	1.63202	2.22307	2.03468	2.408	2.3646	1.74328	1.73483
	-0.310692	-0.0454545	-0.248166	-0.40226	-0.0934372	-0.477907	-0.131673	-0.222494	-0.08742	0.4238	0.0833333	-0.484545	-0.731865	-0.229075	-0.448882	0.333979	-0.394292	0.0720339	0.0927292	-0.144156	-0.0117763			1.50013	1.4513	1.38746	1.75759	1.62009	1.59811	1.67827	1.33777	2.57564	2.82813	2.52554	2.37839	1.87558	2.40125	1.84063	1.75379	3.05272	3.55343	1.75643	3.52512	1.76733	2.33918	2.11743	2.15461	1.63727	1.67702
	-0.342515	-0.342391	-0.479604	-0.39546	-0.309947	-0.601779	-0.206402	-0.411458	0.0681818	0.123433	-0.465021	-0.276012	-0.438611	-0.300664	-0.286486	0.107518	-0.370288	0.042471	0.203057	-0.204194	-0.477497			1.57466	1.48191	1.03617	1.07699	1.90561	1.88561	1.82103	1.53038	2.61438	2.01805	1.6417	1.9801	1.93402	1.85282	1.22657	1.81448	2.44262	2.6836	2.00371	1.74438	2.31856	2.17237	2.05122	2.13173	1.88846	2.10796
	-0.223562	-0.646707	-0.0998926	-0.421053	-0.233301	-0.298124	-0.00879765	-0.468531	-0.158787	0.17017	0.071364	-0.632831	-0.403194	-0.126316	-0.54878	0.0183413	-0.215319	0.210024	0.413681	0.391695	-0.163848			1.6995	1.53411	1.69675	1.57678	1.44171	1.26304	1.55078	1.65178	2.62844	1.58244	1.57683	1.92517	1.98443	2.25964	2.18691	1.60868	1.65015	1.95084	1.59432	1.64852	1.91507	2.99938	1.60916	0.905973	1.89878	2.44021
	-0.261388	-0.0722071	-0.226322	-0.248545	-0.368604	-0.279843	-0.161476	-0.496616	0.0136116	0.266958	0.172176	-0.198864	-0.412017	0.1	-0.147279	0.228169	0.147679	-0.0271186	-0.0644238	0.356534	-0.159693			1.27455	1.57539	1.69887	1.46363	1.34325	1.31788	2.59894	1.69795	2.30313	1.42636	1.5922	2.26593	1.48008	1.94127	2.65162	1.91564	1.93671	2.41129	2.07781	3.70788	1.67257	2.42087	1.88127	1.64748	2.06292	1.8901
	-0.21393	-0.300289	-0.116208	0.045	-0.478563	-0.27633	0.113164	-0.586269	0.45731	0.448609	0.704947	-0.554475	-0.386503	-0.155109	-0.435105	0.335648	0.151593	-0.050391	-0.206544	0.170481	-0.198372			2.08305	1.66968	1.59279	1.5375	1.61003	1.33931	2.77584	1.35639	1.85074	1.75782	2.27624	1.83288	1.86754	2.57948	2.03369	2.00143	2.77289	2.43719	1.48712	2.2814	1.40719	2.65701	1.89787	1.70179	1.46495	1.37905
	-0.46213	0.0742942	-0.138544	-0.152462	-0.349563	-0.0948767	-0.00978648	-0.00294406	0.423529	-0.0429338	0.168224	-0.254464	-0.191176	0.0181347	-0.010352	1.88861	0.330786	0.138197	-0.0188849	0.161435	-0.180253			1.34971	1.4302	1.27219	1.17118	1.49955	1.45533	2.94433	1.38333	2.38227	1.72879	1.71402	1.76482	1.91609	2.0026	1.49829	1.58482	1.44494	1.49554	2.19747	5.17905	1.51789	2.35176	2.01544	1.71687	1.68437	1.22446
	-0.2343	-0.346574	-0.438395	-0.271545	-0.0567537	-0.261312	-0.169442	0.034904	0.0517241	0.197355	0.465336	-0.155963	-0.606099	-0.131579	-0.538642	0.97017	-0.0246533	0.0166425	-0.0859375	0.173367	-0.313653			2.51245	1.78662	1.73624	1.64118	1.53451	1.59322	1.95493	1.4202	2.0535	2.33001	1.34848	1.66403	1.79733	2.09618	1.72986	2.50288	2.32833	3.21528	2.07294	2.88908	2.23352	2.26212	2.04516	1.60959	1.6683	1.30155
	-0.181818	-0.00187266	-0.233256	-0.423745	-0.493545	0.0333952	0.0176391	-0.0854271	0.187619	0.244518	0.450811	-0.559016	-0.591644	-0.584082	-0.0127462	0.657615	-0.105014	0.147627	0.226415	-0.197599	-0.0500347			1.76325	1.25635	1.8775	1.68805	1.8051	1.55155	2.2675	2.46909	1.98347	1.83332	1.68748	2.09088	1.68877	1.77267	1.67164	1.54648	1.90097	1.74724	1.40577	2.13472	1.74512	1.3588	1.88816	1.5501	1.58325	1.13258
	-0.356033	0.00737463	-0.205508	-0.175299	-0.226179	-0.375624	-0.0685484	0.00206612	0.398158	0.154872	0.249685	-0.48688	-0.19084	-0.309456	-0.162195	0.470588	-0.263433	-0.0653659	-0.0526802	-0.0858835	0.337272			1.12078	1.06571	1.93675	2.63042	2.0585	1.76161	2.19521	1.98183	2.67869	2.06084	1.6129	1.19716	1.67242	1.41894	2.27555	1.55112	2.21029	2.7404	1.42785	2.44668	1.41288	1.67011	1.69934	1.21591	1.19873	1.15149
	-0.134576	-0.453168	-0.437914	0.00729927	-0.346293	-0.0407315	-0.341485	-0.182598	0.307373	0.204429	0.525358	-0.204211	-0.252033	-0.674679	-0.176196	0.301636	-0.627672	0.0176471	0.00154919	0.238434	-0.631325			1.9067	2.88058	1.22989	1.35618	1.59854	1.88805	1.55905	1.42875	2.31735	2.01017	1.41384	1.63981	1.55863	1.61255	1.94925	1.64456	2.1312	1.98544	1.95851	5.02976	1.36891	2.26847	1.73608	1.76398	1.3781	1.53981
	-0.0979806	-0.103058	-0.0847222	-0.291803	-0.126888	0.0469867	-0.472254	-0.275313	0.260532	0.280835	-0.242931	-0.038565	-0.426097	-0.125687	-0.110401	0.279238	-0.603122	-0.0628234	-0.129686	0.0271493	0.0699523			2.60958	3.34697	2.36898	2.01471	1.44176	1.51905	1.70549	1.38829	2.15519	1.17155	1.6675	1.67516	1.84515	1.80726	1.46834	1.77423	2.03081	1.90349	1.51296	1.60165	1.52592	1.69093	1.93686	5.92975	1.59974	1.07693
	-0.295789	-0.0115562	-0.273128	-0.366042	-0.372946	-0.508632	-0.646907	-0.143426	0.11545	0.52963	0.0506051	-0.444043	-0.697354	0.0479452	-0.724691	-0.264195	-0.795918	-0.435451	0.186828	0.292576	-0.150715			1.83377	2.13961	3.37376	3.20635	1.76438	1.54003	1.17405	1.52535	2.0869	2.05001	1.46745	1.50353	1.56093	1.5772	1.52084	1.50683	1.08256	1.36966	1.298	1.72012	1.38747	2.0994	1.48674	1.36042	2.45336	1.29487
	-0.261682	0.0735786	-0.113678	0.0182482	-0.451542	-0.162548	-0.383387	-0.289885	0.00130378	0.526027	0.227317	-0.266537	-0.243001	-0.528129	-0.589623	-0.152104	-0.560076	-0.166441	-0.0192132	-0.109039	-0.240789			1.16434	1.62794	2.38257	2.10882	1.53572	1.4753	1.80614	1.84163	2.39502	2.45489	1.87652	1.21845	1.51394	1.2613	1.52306	1.69459	1.77353	2.01975	1.3459	1.66842	1.66678	3.35079	1.67907	1.42708	1.50193	1.39181
	-0.244737	-0.3136	-0.222917	-0.572414	-0.551975	-0.493069	-0.229056	-0.635945	0.0664488	0.369798	0.234114	0.00533333	-0.713324	-0.214286	-0.606164	0.290793	-0.571585	-0.668578	0.00383142	-0.314607	-0.300512			1.55398	1.16667	1.92908	1.55561	1.55639	1.39965	1.4853	1.60434	1.60106	1.20358	2.0874	1.56152	2.23743	1.62162	1.567	1.26224	1.8369	1.5583	1.87316	2.46484	1.75851	1.31368	2.3446	1.70413	1.19309	1.22053
	-0.065703	-0.430806	0.0239826	-0.594966	-0.0549738	-0.0110638	-0.160865	-0.493597	0.538897	0.00729927	0.0971698	0.330233	-0.619295	-0.201913	-0.615272	0.164727	-0.20227	-0.219626	0.0455426	0.126379	0.417778			1.24348	1.13199	1.82021	1.56835	5.56229	6.33173	2.1825	1.84561	1.81425	1.69068	1.68978	1.58964	1.64575	1.49299	1.39085	1.57029	1.5539	1.69713	3.73256	2.61048	1.43826	1.55193	1.47985	1.17095	1.75214	1.64276
	-0.472472	-0.233533	-0.0774468	-0.616519	-0.439091	-0.348485	0.0630885	-0.455303	0.0153551	0.401961	0.396514	-0.729919	-0.755332	-0.462222	-0.331242	0.172089	-0.244565	-0.202265	-0.113674	-0.31007	-0.906383			1.52113	1.24641	1.87124	1.71393	1.55051	2.28116	1.64721	1.51433	2.39296	2.05985	1.30071	1.42542	2.21336	2.60117	3.65431	1.46919	1.70762	2.15325	1.93282	2.99863	1.21936	1.51291	1.74389	1.26505	1.92859	1.5767
	-0.610315	-0.316794	-0.191507	-0.16791	-0.00153257	-0.321875	-0.0163577	-0.46875	0.362513	0.34372	0.310268	-0.165385	-0.376531	-0.289744	-0.93073	0.155918	-0.756627	-0.394196	-0.0146341	0.507115	-0.130435			1.5549	1.47056	2.58089	1.61712	1.01533	0.956698	3.01195	2.30336	4.00587	2.88862	1.56895	1.24627	1.36888	1.43213	2.78924	2.39737	1.77181	1.83036	2.32215	2.39852	1.39693	1.54913	1.48955	1.23114	1.37489	0.984287
	-0.34372	-0.217054	-0.0466133	-0.426129	-0.442943	-0.0176322	-0.0785965	-0.293978	0.268123	1.25394	0.191176	-0.588542	-0.227577	0.0128617	-0.643236	0.244973	-0.298969	-0.216895	0.118697	0.0315024	-0.415347			1.32726	1.33849	2.04725	1.81711	1.36841	1.82751	1.40816	1.50339	1.63383	1.39975	1.82947	1.65873	2.55556	2.22453	1.90486	1.11116	1.49867	1.30664	1.43678	2.28224	1.8104	3.70979	1.73266	1.3513	1.67379	0.91665
	-0.263965	-0.378788	-0.368421	-0.205247	0.0527578	0.154788	-0.0973324	-0.389193	1.11027	0.181012	0.303073	-0.29822	-0.253346	-0.38642	-0.377336	0.402516	-0.544174	0.232323	0.0743931	0.0591787	-0.621447			1.805	1.62235	1.86337	1.64745	2.29047	1.40881	1.72537	1.64546	1.85657	1.77931	1.22644	1.8333	2.64682	1.81059	3.6503	1.51551	1.11364	2.87037	2.59809	3.52462	1.86116	1.63148	1.59006	1.34738	1.39401	1.44713
	-0.0111214	-0.0283525	-0.344275	-0.173333	-0.158326	0.0816135	0.14776	-0.514758	0.281585	0.353368	0.140684	-0.423933	-0.772277	-0.176409	-0.445614	0.385827	-0.327605	-0.461712	0.186695	-0.366154	0.528373			2.18567	1.86781	2.89868	2.69249	2.30064	1.50744	1.59084	1.2457	2.49736	1.88244	1.81665	1.85654	1.437	1.90925	2.07286	1.69942	1.56707	2.11884	1.71028	3.10333	1.52048	1.69285	1.62222	1.6576	1.80315	1.23252
	-0.313241	-0.188289	-0.324798	-0.389269	-0.420561	-0.355201	-0.561118	-0.275042	0.435748	0.229873	0.333984	-0.315259	-0.519874	-0.481225	-0.327771	0.346821	-0.192849	-0.110454	-0.17848	0.239739	-0.206823			1.19163	1.03147	1.95663	1.44487	1.75754	1.8021	1.72087	1.54457	1.35591	1.0211	2.00836	1.8658	1.63393	1.49816	2.14653	1.32231	1.69201	1.78545	1.85851	2.05414	1.67589	1.84238	1.68577	1.50259	1.58871	1.38415
	-0.056391	-0.446731	-0.423358	-0.553966	-0.0221277	-0.422785	0.123541	-0.41044	0.149402	0.193351	0.149718	-0.499253	-0.226		-0.267981	0.433451	-0.064759	0.161464	-0.150758	-0.0486976	-0.339975			1.61613	1.40308	1.94193	1.60747	1.35959	1.17934	1.82461	2.16075	2.12921	1.8106	1.83466	1.89692	1.4336	2.46805	2.20543	1.46976	1.16338	1.72593	1.83543	2.87391	1.43787	2.09685	1.41392	1.53914	1.51169	1.41555
	-0.14886	-0.360073	-0.317293	-0.686003	-0.224309	-0.419202	-0.192585	-0.323471	0.713893	0.25592	0.868182	-0.447871	-0.228013		-0.684741	0.0989011	-0.257143	-0.40708	-0.0242424	-0.388889	-0.382311			1.37695	1.26195	1.99336	1.69189	1.73874	1.79039	1.42306	1.50456	1.57376	1.71528	1.37703	1.57494	2.18765	1.66157	1.65004	1.4556	2.36799	2.15622	1.34682	1.77312	1.65819	1.93804	1.24922	1.19659	1.52627	1.18247
	-0.135864	0.0483871	-0.212121	-0.46495	0.258248	-0.50048	-0.370476	-0.384848	-0.0692384	0.230563	0.401691	-0.510381	-0.401869		-0.750716	0.223443	-0.0735043	-0.00204082	0.56366	-0.0837321	0.0112465			1.4051	1.20996	1.86021	1.84844	1.55607	1.36362	1.67679	1.36463	1.29148	2.02244	1.52044	1.14929	1.6017	1.47793	1.74094	1.40538	2.83289	1.50227	2.10395	4.2169	1.55762	2.01604	1.42895	1.33702	1.50719	1.49471
	-0.117568	-0.37238	-0.0334873	-0.482759	-0.175159	-0.461538	-0.0761559	0.0294118	0.241071	0.280145	-0.380553	-0.790201	-0.548842		-0.640212	0.257974	-0.442453	0.0803059	-0.200924	0.645429	-0.293632			1.68351	1.51683	1.50501	1.58844	1.27363	1.03036	1.30467	1.52647	1.74585	1.22418	1.26662	1.39581	1.39107	1.5677	1.59532	1.73691	2.55117	3.55536	1.17314	1.4125	1.99142	1.35145	1.26763	1.19675	1.88901	1.37247
	-0.131848	-0.406067	-0.411361	-0.440541	-0.0180328	-0.233223	-0.395373	-0.339436	0.0488827	0.144047	0.182573	-0.286369	-0.234043		-0.31068	0.229694	-0.662207	-0.21764	-0.363014	-0.0590248	-0.150079			1.53681	1.5251	1.91149	1.46123	1.37273	1.01038	1.37763	1.02172	2.34026	1.77942	1.97636	1.76102	1.56606	1.62363	3.11283	1.71924	1.71009	1.32166	2.25678	1.68483	1.36596	1.45192	1.43105	1.61507	1.72807	1.4147
	-0.221145	-0.48263	-0.152961		0.159538	-0.35562	-0.475936	-0.157348	0.360941	0.226759	0.463141	-0.256849	-0.289104		-0.588757	0.0922374	0.0295359	-0.251643	-0.398431		-0.401299			1.34412	1.32187	1.46048	1.4338	1.61967	1.02084			1.06581	1.09474	2.13108	1.97105	1.6634	1.1939	2.56379	1.41791	1.70671	1.41436	1.43704	3.60714	1.649	1.56563	1.85016	1.3188	1.77394	1.60386
	-0.424771	-0.537057	-0.462711		0.102167	-0.505366	-0.15273	-0.608	0.693904	0.254299		-0.54152	-0.334677		-0.412752	0.531284	-0.0588235	0.0710808	0.108579		0.0094451			1.61438	1.25744	1.46045	1.43225	1.79575	1.12349			1.71234	1.50938	1.61462	1.32727	1.5874	2.29412	2.12269	1.36286	2.02617	3.60847	1.75643	1.93283			1.3922	1.25358	1.58337	0.930007
	-0.54771	-0.0524064	-0.357708		-0.015444	-0.345385	-0.488139	-0.411934	-0.291911	0.244934		-0.704	0.0940526		-0.449789	0.165282	-0.387097	-0.151765	-0.296858		-0.269159			2.57769	1.37625	1.58095	1.64817	1.79625	1.2886			2.12362	1.19035	1.83257	1.68775	2.15077	1.46242	1.06865	1.04445	1.96585	1.82025	2.40192	1.7619			1.8491	1.24302	1.40298	1.29854
	-0.191031	-0.0415822	-0.198451			-0.519388	-0.319231	-0.0941534	0.353061	0.208226		-0.333846	-0.243312		-0.427017	0.0910653	-0.0402477	-0.0558824	0.0475087		-0.0146484			1.62167	1.56622	1.55164	1.69285	1.98309	2.02195					1.67938	1.49044	1.65917	1.34913	2.0952	1.78019	2.2867	2.70564	1.79194	1.84656			1.52201	1.31671	1.50262	1.12214
	-0.209157	-0.336634				-0.233297		-0.220537	0.164	0.132025		-0.174026	-0.506158		-0.417015	0.108601	-0.262112	0.120795	-0.07173		-0.379538			1.99919	2.03863	1.21939	1.33873							1.56822	1.78396			1.83739	1.28609	1.59521	1.23858	1.91041	2.54924			1.42218	1.07476	1.50659	1.03993
	-0.475185	-0.391421				-0.0534905		-0.387415	0.507447	0.359611			-0.481395		-0.472017	0.313706	-0.574713	-0.156863	-0.201646		-0.0334262			1.86911	1.6511	1.66583	1.36032							2.01758	1.69449			2.49333	1.42873	1.9077	4.17013	1.49423	2.35085					1.39516	1.04044
	-0.658416	-0.224764				-0.212531			0.965812	0.309549			-0.265517		-0.367698	0.294931	-0.173774	-0.207259	0.0586756		0.0216155			1.89931	1.55758	1.48119	1.28522							1.11906	1.37375					1.46226	1.80191	1.56468	1.35457					1.45561	1.21438
	-0.243094	-0.501738				-0.390338			-0.0696833	0.0804331			-0.427194		-0.230601	0.160939	-0.177658	-0.103182			-0.370536			1.999	1.70903	1.36495	1.19645							1.19142	1.35022					1.81442	1.47657	1.98959	2.60034					1.74568	1.83403
	-0.255446	-0.426516				-0.572414			0.423749	0.131833					-0.352727		0.0966495				-0.103676			2.55862	1.77473	1.6813	1.79363							1.72328	1.55285					1.36427	2.33321	1.32139	1.66165
	-0.158285	-0.460714				-0.358407			0.576784	1.19048					-0.548928		0.305187							1.14501	0.944571	1.51256	1.37719							1.31327	1.61762					1.84165	1.64725	1.53524	2.9256
	-0.332162	-0.635007							0.606897	0.12332					-0.581976		-0.608746							1.46774	1.53815	1.41049	1.72431													1.60038	2.5619	2.84191	1.38942
	-0.389373	0.00101729							0.387435	0.99705					-0.363162		-0.327805							2.08745	1.36072	0.906083	0.983529													1.68722	1.4995	1.41128	1.64
	-0.333973	-0.135417							0.740082						-0.393657		-0.344932							1.63772	1.59856	1.56496	1.33346													1.8291	1.1678
	-0.244153								0.22864								-0.435407							1.92112	1.56591															1.72177	1.81452
	-0.373569								0.557353															1.92636	1.24291															1.40785	2.05507
	-0.34141																							1.64936	1.69352
[truncated: 100 more columns]

## Sheet: S6 Fig
	S6A Fig																																												S6B Fig
																																													Retinal
	Empty veh	Empty ret	FBS1 veh	FBS1 ret	FBS6 veh	FBS6 ret	FBS25 veh	FBS25 ret	FBS28 veh	FBS28 ret	FBS33 veh	FBS33 ret	FBS35 veh	FBS35 ret	FBS41 veh	FBS41 ret	FBS42 veh	FBS42 ret	FBS45 veh	FBS45 ret	FBS53 veh	FBS53 ret	FBS57 veh	FBS57 ret	FBS58 veh	FBS58 ret	FBS60 veh	FBS60 ret	FBS64 veh	FBS64 ret	FBS68 veh	FBS68 ret	FBS70 veh	FBS70 ret	FBS72 veh	FBS72 ret	FBS81 veh	FBS81 ret	FBS84 veh	FBS84 ret	FBS87 veh	FBS87 ret			Empty OFF	Empty ON	FBS1 OFF	FBS1 ON	FBS6 OFF
	0.178067	0.0780287	0.075662	0.0931677	-0.249391	0.0337349	-0.034413	-0.111686	0.114169	0.0167015	-0.080573	0.240267	0.0106036	0.0144509	-0.0906012	0.42398	0.180662	0.538883	0.117998	0.204957	-0.0240848	0.282876	0.153608	-0.0248112	0.0407041	-0.102649	-0.0478632	0.116129	0.116592	0.375887	0.205342	0.178571	0.0651709	0.225282	-0.00545455	0.0687679	-0.124424	1.09487	0.100471	0.214953	-0.106157	0.127086			1.42112	1.09932	1.79991	1.90802	1.60521
	0.136691	-0.0384255	0.041184	0.204019	-0.106599	0.0829876	0.389286	0.559809	0.256186	-0.197302	-0.222919	0.0740056	-0.105316	0.137672	0.16951	0.218794	0.0607187	0.240483	0.174699	0.32713	0.0288582	-0.138211	0.0364641	0.0147874	0.19554	0.326389	0.0103627	0.00380228	0.285714	0.29376	0.303093	0.607353	0.385827	0.173975	0.127957	0.417822	0.0331263	0.433696	-0.124146	0.378212	0.174941	0.310905			1.98375	1.30591	2.8414	2.22437	1.68095
	0.0201568	-0.0479666	-0.027972	0.0916955	0.15655	-0.0313531	0.281579	-0.224414	-0.154525	0.679818	0.0944993	0.289598	0.0805369	0	-0.20063	0.847059	0.0586881	0.265487	0.0736127	0.524715	0.108534	0.348542	-0.00623886	0.194118	-0.0701275	0.00460299	-0.0341014	0.0443213	0.1	0.459497	0.0958763	1.53846	0.33059	0.225577	0.106842	0.161074	0.197386	1.49632	0	0.264957	0.160448	0.0567787			1.49464	1.1536	1.55228	1.63837	1.72757
	0.0678685	-0.0798787	-0.0206897	-0.39976	-0.164502	-0.0701299	0.329567	0.726334	0.0368239	0.0306122	0.056231	0.178571	-0.137047	0.181406	-0.240809	0.0626536	-0.151777	0.0750193	-0.0474777	0.501608	0.0501002	0.238574	0.140974	-0.0687443	0.0159091	-0.0300469	0.113436	0.513514	0.205567	0.120425	0.0658363	0.307177	0.405797	0.103362	-0.123596	0.276742	0.4	0.513423	-0.190332	0.263206	0.229167	0.322314			1.7005	1.45869	1.90452	1.83004	1.29288
	0.153931	0.0123692	-0.186981	-0.00425532	-0.139785	-0.0957563	-0.00807754	-0.155873	0.179515	0.0525847	0.264977	0.135289	0.0310403	0.271765	0.154074	0.247325	-0.105263	0.198975	0.13716	0.194226	0.0467197	0.393145	0.0396127	0.0588813	0.204889	-0.0531046	-0.0216561	0.0883152	0.450637	0.169846	0.286465	1.52083	0.0638642	-0.11042	0.292308	0.0487106	-0.163265	0.154244	-0.0166016	0.124552	-0.0427586	0.233954			1.39181	1.6249	1.92878	2.03243	1.93301
	0.0680556	0.182176	-0.0561927	0.276169	0.0801364	-0.0442733	0.14726	-0.0813772	0.0560272	0.244613	0.0305344	0.28	0.192675	0.1646	-0.0517928	-0.133208	0.311902	0.440736	0.0890347	0.246002	0.653361	0.168981	0.0528967	-0.160768	0.133987	-0.0821772	0.0377358	0.277001	0.486025	0.351981	-0.049936	0.546804	0.0468612	0.287293	-0.00953289	-0.0691193	0.253261	-0.0654206	0.0664697	0.489726	0.0714286	0.357323			1.25881	1.53341	1.86456	2.59616	1.50087
	0.127078	0.0862895	0.0911565	0.032	-0.0238095	-0.0279923	0.156785	0.119782	-0.18607	-0.0373396	-0.0718901	0.121471	0.0220083	-0.0876068	-0.230839	0.0121457	0.109005	3.81227	0.0494728	0.16376	-0.10177	1.18374	0.154185	0.0352349	0.048218	0.110245	-0.187747	-0.295484	0.152568	0.282309	1.00459	0.529742	-0.367956	0.503726	-0.0569867	0.33687	-0.000908265	0.404151	-0.000956023	0.329519	-0.199605	0.0172414			1.13793	1.36348	1.80531	1.97632	1.55795
	-0.0319458	0.102157	0.221277	-0.0546875	0.0211921	0.215569	0.0940083	0.252768	0.286329	-0.336549	-0.0341297	-0.0622407	-0.0783898	-0.0231579	-0.148774	-0.0446169	0.0733173	0.423625	0.573657	0.275946	-0.0217391	0.0986547	0.292917	0.141294	0.0261324	0.00928793	0.0142857	0.042588	0.0912951	0.035497	0.0713287	0.569989	0.426752	-0.00978261	0.106145	0.810403	0.0247148	0.00634417	0.472325	0.295207	0.0964591	0.188082			1.29657	1.22578	1.86208	1.64008	1.21445
	-0.00753296	0.0382318	0.636364	-0.0455531	-0.00756757	0.0326481	0.480069	0.219378	0.146651	-0.0949821	-0.347985	0.198592	-0.232893	-0.116301	0.152079	-0.145242	0.054755	0.11706	-0.00548948	0.0560748	0.205674	0.255814	0.0106209	0.01566	0.00802752	0.111817	0.037037	0.338809	0.0395809	0.112745	0.0615265	1.2354	0.296719	-0.25	0.153846	0.545877	0.0626003	0.934322	0.136961	0.056244	0.0245464	0.554922			1.18384	1.14732	1.79068	1.7665	1.74216
	0.0194553	-0.0643432	0.0613079	0.202985	-0.0417941	0.065764	0.103139	0.128818	0.0428082	-0.0203686	-0.0506466	0.0534224	0.0320366	0.119835	-0.0167504	-0.00779727	0.0262258	0.21005	0.208215	0.0171198	-0.0889749	0.785235	0.0801964	0.055912	0.104366	-0.0249252	-0.162639	0.22003	0.0301887	-0.0938834	0.0461912	0.347495	0.00470367	-0.0291375	-0.0402367	-0.162893	0	0.45827	-0.179267	0.317568	0.060778	-0.040832			1.33643	1.51594	2.16007	2.12189	1.85652
	-0.228498	0.041841	0.05	0.159496	-0.0236318	-0.0447059	0.291667	0.0574713	-0.112607	-0.386183	-0.014	0.205072	0.0234043	0.134989	-0.112383	0.0542169	0.0210084	0.321656	0.0198886	0.105622	0.109438	0.558192	0.374741	0.12118	0.280438	0.130975	0.108902	0.161212	0.21201	0.00522193	-0.0313725	0.744231	0.248788	2.38053	-0.108835	0.0383609	0.0972591	0.349036	0.0267753	0.476027	0.0222412	0.451117			1.41865	1.26655	1.82395	1.63027	1.52923
	0.0935551	0.0771084	0.513189	0.12	-0.0128411	-0.0924092	0.111392	0.00702247	-0.156375	0.177866	-0.32342	0.286957	-0.00510856	-0.0711893	-0.00117925	0.17608	-0.00842105	0.328467	0.0400782	0.400196	0.00180995	0.208779	0.0954128	0.0392157	-0.0752577	0.0278707	0.231726	0.212048	0.168263	0.173554	0.0360885	0.195283	0.0792564	0.13779	0.0203218	0.139891	-0.18408	0.401288	0.0238636	0.435838	-0.0292208	0.0443787			1.41525	1.67311	1.72555	1.62039	1.64498
	0.0414634	0.284826	0.180511	0.0602537	0.012987	0.164918	-0.0328042	-0.0187075	0.159722	-0.0846154	-0.02058	0.299223	0.0559372	0.338753	0.194771	0.0741483	0.25	0.283611	0.0264609	0.581423	0.0914582	0.28238	0.0693717	-0.028481	0.262953	0.162963	0.159477	-0.0812785	0.327988	0.202162	0.214511	1.44306	-0.149644	0.00950872	-0.205346	0.121764	0.280488	0.195122	-0.380886	0.292857	-0.0309777	0.110746			1.21467	1.36932	2.42921	2.07066	1.80559
	0.117878	-0.0364807	0.293006	0.0657698	0.0650307	0.0958647	0.314286	0.305284	0.0616062	0.047619	0.00223464	-0.00542495	-0.0727449	-0.142857	0.0252404	-0.145215	-0.0285955	0.148515	0.0994526	0.302108	-0.0613772	0.261165	0.372188	0.414085	0.026616	-0.00145349	0.136364	0.117045	0.204317	0.580597	-0.166324	0.769536	0.0622463	0.295129	-0.0691358	-0.21201	0.332737	-0.0526316	-0.563256	0.0189274	0.01029	0.479374			1.98096	1.45553	2.04776	1.87107	1.73415
	-0.0932642	-0.09375	-0.0730051	0.00874317	0.137277	0.345029	0.175182	0.0938053	0.135068	0.105556	-0.165595	0.0319516	0.0167818	-0.109914	0.0682303	0.114183	0.163043	0.609393	0.0633166	0.347737	0.211055	0.473684	0.537815	-0.00538358	0.0257171	0.359572	-0.0164745	0.0688995	-0.210204	0.732034	-0.0501535	0.453961	-0.125796	0.198547	0.1	0.804511	0.0443599	0.877551	-0.151825	-0.147287	-0.0376135	0.102518			1.42651	1.1033	2.04445	1.68288	1.54682
	0.0671067	-0.029932	0.179487	0.0411765	0.162551	-0.00499376	0.0230041	-0.150194	0.213235	0.101671	-0.099359	0.0426136	0.144645	0.420376	0.0656863	0.247884	0.167939	0.265625	0.0742092	0.46729	0.021254	0.770349	0.67304	0.214022	0.0250272	0.12069	0.208809	0.313187	0.279412	0.0423453	0.289176	0.885359	-0.18595	-0.047043	-0.103397	0.172702	-0.051105	0.775408	-0.10076	0.202914	-0.122222	0.01566			1.90243	1.50526	2.07825	1.85585	1.5231
	0.0831579	-0.0147059	0.0682657	0.205128	0.0150054	-0.051167	-0.0904762	0.325217	0.18609	0.205801	0.045221	0.0806258	0.342105	-0.0158228	0.0381406	0.26498	0.113475	0.631765	0.205529	0.653352	-0.0832328	0.833616	0.0111902	0.24357	-0.0803357	-0.0847085	0.132666	0.173507	0.289817	0.62894	0.0721533	0.60804	-0.0759878	0.650255	-0.241706	0.180488	0.0828331	0.538745	0.052901	1.17345	0.0951835	0.274424			1.70387	1.46623	2.20146	2.0439	1.75937
	0.0649746	0.0318182	0.0805585	0.0371113	0.24971	-0.184902	0.533923	-0.0180921	0	0.201521	-0.0913191	0	0.222222	0.207207	0.0764331	-0.0112486	0.0970588	0.751497	0.0125104	0.845737	0.0840708	0.338776	0.0684624	0.178167	0.152318	0.0225857	0.0251451	-0.119534	0.0338409	0.24377	-0.0721805	0.433637	-0.139142	0.556122	-0.503289	0.0985915	-0.0780255	0.664103	-0.205382	0.0744921	-0.106725	0.126267			1.99526	2.51424	1.76529	1.56599	2.09975
	0.0904366	-0.0204842	-0.0620957	0.242226	0.180303	0.0210136	-0.0233918	-0.465649	0.0264368	0.534211	0.0342163	0.167048	0.0914787	0.276896	0.164417	0.211538	0.00970874	1.14873	-0.0463918	-0.0929839	0.181404	-0.141061	0.120603	-0.127955	0.0688312	0.338048	-0.021148	0.362385	0.030445	0.606272	0.00862069	0.966127	0.0339869	0.121123	-0.139053	-0.0227743	-0.0571895	0.991935	-0.331053	0.311721	-0.00199402	0.519178			1.51367	1.49098	1.81679	1.60908	1.89404
	0.214076	-0.0714286	-0.013587	0.318264	0.116913	0.153153	0.180328	0.106838	0.0850059	0.61276	-0.00860585	0.102041	-0.0417335	0.0369128	-0.0304054	0.0515152	0.13189	0.327374	0.0834387	0.623288	0.0476821	0.502747	0.00117096	0.00707071	0.151149	-0.0337458	-0.245136	-0.0537944	0.294762	0.159832	0.161453	0.938719	0.0997442	0.148579	0.239631	0.207084	0.50823	0.624569	-0.0188679	0.420814	0.186375	0.161702			1.3917	1.78352	2.49569	2.01789	1.68446
	0.0277393	0.00914286	-0.134361	-0.07327	-0.720329	0.244936	-0.21437	-0.160954	-0.00538793	0.179148	-0.133929	0.0930233	-0.132488	0.164326	0.0764706	0.606299	0.135854	0.331183	0.202492	0.405495	-0.0896391	0.424691	0.107095	0.0882353	0.388548	0.266263	-0.262563	-0.0296684	-0.0931538	-0.0509849	0.0501645	0.648876	-0.0602883	-0.0760034	-0.127726	0.616541	0.00309598	0.764615	-0.0209497	0.105134		0.965753			1.75718	1.70085	2.82811	2.58399	1.8927
	-0.0108803	-0.132231	0.266458	0.291916	-0.00961538	-0.171946	-0.00452489	-0.237006	0.26	0.0581818	-0.119954	0.445722	-0.110893	0.166086	-0.0292887	0.0646221	0.165406	0.534772	0.0507177	0.495315	-0.0487013	0.76158	0.193613	0.111111	0.250955	0.114286	0.260035	0.227941	0.097973	0.732771	-0.109799	0.0733864	0.184149	0.232932	-0.235217	0.00608273	0.318818	0.598465	-0.0582255	0.428363		0.0152174			1.4092	1.21174	1.82687	1.79229	1.75868
	0.0345912	0.0285152	0.0154578	0.0200602	0.133043	0.148844	0.00406504	-0.0272727	0.0268336	0.118873	-0.0297483	-0.0179007	0.0289975	0.19875	0.028136	0.0386905	-0.101387	1.37567	0.284663	0.507898	-0.0347107	0.572011	0.083014	0.0528967	-0.17455	1.80094	0.69555	-0.00510204	-0.00095057	0.249605	-0.325543	0.0957592	0.269865	0.146453	-0.243351	-0.171512	0.0937042	1.18219	-0.0968703	0.0670732		-0.00551876			1.76887	1.28942	1.51738	2.14456	2.51922
	0.029476	-0.00674157	0.125168	-0.100507	-0.19967	0.0396376	0.121563	0.027027	0	0.197674	-0.139918	-0.0454545	0.0284314	0.0558097	0.0141988	-0.027897	0.100956	0.19891	0.055144	0.189356	0.28041	1.06912		-0.113445	0.357143	-0.0416667	0.0350493	0.172308	0.29703	0.00958466	-0.0699638	0.404703	-0.0578387	-0.178282	-0.139259	-0.144781	0.452862	0.159688	-0.186869	0.206422		0.162281			1.33037	1.18773	1.29508	1.14928	1.46592
	0.123501	-0.0426639	0.517129	0.216531		0.0380818	-0.458075	-0.344669	0.0355677	0.0218688	-0.0862559		0.111641	0.150456	0.0308725	-0.274368	0.152821	-0.0492611	0.073197	0.203297	0.139423	0.472477		0.124031	0.0697013	0.0979689	-0.0444744	0.0429887	-0.139535	-0.429894	-0.0438684	0.45679	-0.00863931	0.238636	-0.0470588	-0.0429104	0.00571429	0.144231	0.0484037	0.132974					1.2375	1.198	2.06118	2.26709	2.19061
	-0.0264151	-0.00358423		0.0869565		0.554487	-0.0995624	-0.021576	0.0108878	0.289216			-0.041721	0.929787	0.200297	0.0766871	0.104312	0.433921	0.0728218	0.244444	0.0510083	0.29096		0.464135	0.182116	-0.0180556	0.0659164		0.0570934	0.386207	0.25776	0.242816			-0.169168		-0.157505	1.05068	-0.175545	-0.220036					1.12445	1.17173	2.17636	1.42851	1.67975
	-0.0309278	0.104773		0.135207				-0.186495	0.0558824	0.222807			0.218409	0.247738	0.0641646	0.139563	-0.519373	0.078478		0.479143	0.121387	0.246154		0.10224	0.190535	0.0739514	-0.0221948		-0.00951475	-0.407343	0.101918	0.248677					-0.166223	0.0576	-0.185059	0.10087					1.18872	1.1854	2.05017	2.22617
	0.0260618	-0.0409524		0.210993				0.293694		0.213115			0.2	0.0557576		-0.0842246	-0.38576	0.613815			0.0135005	0.5					-0.398519		0.0259939	0.00821918	0.122788	0.47669					0.0571429	0.0551181	0.160864	0.245638					1.11529	1.37579	2.2104	2.35506
	0.0010846	0.0903084		0.0247219				-0.324742		-0.242498			-0.0136869	-0.0476627		0.175743	-0.0432822	0.178694			0.287946	0.424365							0.154286	-0.245378	0.0338819	0.131113					0.2	0.613314	-0.132641	0.7344					1.15267	1.09836	2.46431	2.12822
	0.0204626	0.07287								-0.0130597			-0.144289	0.107			-0.0297158	0.832278			0.0147601	1.51215							-0.0448808	-0.00459242	-0.0567595	0.469952					-0.134831	0.393795	0.182208	-0.134641					1.11928	1.28893
	-0.064186												-0.0150376	0.123258			-0.284781	0.31746			0.0996241	1.06667							-0.0166453	-0.0271028	0.107229	2.6044					-0.10766	0.34258	-0.135613	0.0692042
	-0.0274678													0.0284136			0.124617	0.810585			-0.0550562	0.666667							-0.0782918		0.187335	0.542683					-0.0698096	0.123835	-0.0498375	0.440594
	-0.132797													0.261834			0.00724638	0.536184			-0.576988	0.442724							0.00335946		0.20922	0.909236					0.127427	0.326425	-0.0118644	0.472109
	-0.108715													0.703934			-0.136767	0.208141			0.143033	0.26764									0.0487395	0.0322581					0.0913907	0.478613	-0.0874751	0.502732
	0.000823045													0.0281174			-0.145701	0.445727			-0.00795229	-0.0200803									0.226607	0.510823						1.17185	0.0668449	0.0743338
	-0.0104076													0.282192			-0.274894	0.106742			-0.0319889	1.22453									0.344358	0.9699						0.317396		0.136048
	-0.0556522													0.193096			-0.0164577	0.743396			0.268182	0.431507									0.262937	0.231343						0.261468		0.0586319
	0.0386473																-0.0233871	1.22031				0.173219									0.0320513	0.566996						0.596413		0.378652
	0.000925926																-0.100635	0.53417				0.578295										0.358407						0.505051		0.448657
	-0.0551378																0.0721649	0.439803				0.129655										0.0873239						0.26		-0.0219224
	-0.151013																	0.207547														1.96178						0.2		-0.0606768
	-0.0977312																	-0.208995														0.775041						0.385816		0.274413
	-0.0419815																	0.356223																				-0.00835946		-0.0257353
	0.181306																	0.128019																				0.35854
[truncated: 121 more columns]

## Sheet: S7 Fig
	S7A Fig																																												S7B Fig
	Retinal																																												Retinal
	Empty OFF	Empty ON	FBS1 OFF	FBS1 ON	FBS6 OFF	FBS6 ON	FBS25 OFF	FBS25 ON	FBS28 OFF	FBS28 ON	FBS33 OFF	FBS33 ON	FBS35 OFF	FBS35 ON	FBS41 OFF	FBS41 ON	FBS42 OFF	FBS42 ON	FBS45 OFF	FBS45 ON	FBS53 OFF	FBS53 ON	FBS57 OFF	FBS57 ON	FBS58 OFF	FBS58 ON	FBS60 OFF	FBS60 ON	FBS64 OFF	FBS64 ON	FBS68 OFF	FBS68 ON	FBS70 OFF	FBS70 ON	FBS72 OFF	FBS72 ON	FBS81 OFF	FBS81 ON	FBS84 OFF	FBS84 ON	FBS87 OFF	FBS87 ON			Empty OFF	Empty ON	FBS1 OFF	FBS1 ON	FBS6 OFF
	1.29852	2.38145	1.4556	1.46546	1.52307	2.62575	1.05249	1.14249	0.96854	1.42829	1.21545	1.29411	1.60803	1.23482	1.66686	1.20512	1.34527	2.03378	0.890049	0.961847	1.28006	1.35714	1.15081	1.24454	0.907131	0.890809	1.35063	1.92795	1.0089	1.0214	1.47994	1	1.32954	1.02547	1.14665	1.33333	1.14422	1.10046	1.37459	1.45074	1.27197	1.2746			7.7	8.96429	21.1875	15.4286	23.3333
	1.29799	1.34705	1.32877	1.38717	1.12384	0.899446	0.978874	1.28499	2.33896	1.57329	1.21176	1.12508	2.40738	1.80586	1.36509	1.45781	1.40494	1.44731	1.19538	1.5	1.57133	1.525	0.778324	1.28863	0.963051	0.918118	1.26094	1.32325	1.16573	1.33925	1.54986	2.33333	1.57293	1.19388	1.00707	1.74444	1.21711	1.65999	1.3277	1.08296	1.41734	1.45296			11.16	8.78125	6.875	10.5882	15.6071
	0.994635	0.920328	0.970291	1.14298	2.08179	1.91197	1.0782	1.14781	1.12557	1.18997	1.2591	0.991028	2.60224	1.55469	1.77845	1.40055	1.3218	1.98636	0.947001	1.00079	1.44018	1.94222	0.909916	0.971063	1.04437	1.25121	1.14388	1.1175	1.14527	1.07171	1.63818	2.00545	1.39986	1.23973	1.31174	2.23148	1.64407	1.35889	1.29086	1.77806	1.08186	0.934504			8.58065	9.46154	15.0588	24.15	15.16
	1.08092	1.2005	1.47976	1.69594	1.21027	1.16891	1.19755	1.2331	1.43317	1.16801	1.35136	1.29605	2.07158	1.43835	1.55931	1.14347	1.00722	1.42051	0.857854	2.41667	1.83704	1.25	0.920244	0.877047	0.931215	1.07667	1.64287	1.85966	1.15352	1.37225	1.2391	2.6	1.94471	3.85049	0.974888	1.30548	2.34877	2.53862	1.74893	2.03604	1.15743	0.8631			10.75	10.9545	28.3	43.4615	12.9459
	1.31337	1.41155	1.38379	1.51497	1.01662	0.876707	0.946163	1.28245	1.43711	1.24783	1.02325	1.02667	2.01726	1.42555	1.63989	1.72669	1.51505	1.69341	0.850013	1.91667	1.34724	2.55556	1.15028	1.24728	1.39177	1.0196	1.13645	1.17624	1.15032	1.22833	1.40403	2.16354	1.60484	1.18352	0.953975	0.973704	1.57826	1.27728	1.19001	1.40396	1.60276	1.4454			13.7222	12.4	8.7	13.12	7.90909
	1.41606	1.28853	1.05	1.24945	1.2425	0.945316	1.11205	0.914027	1.01213	1.06845	1.36554	1.28801	1.70003	1.40217	1.90055	2.29157	1.01922	2.58333	1.77827	1.6401	2.03959	1	1.22814	1.23105	1.10693	1.3524	1.17192	1.098	1.16611	1.233	1.8767	2.76539	1.46017	1.62129	1.22966	1.58241	1.17893	1.28315	1.17425	1.10964	1.60986	1.37421			16.0769	11.6316	8.65385	6.5625	10.8043
	1.31249	1.28969	1.30394	1.2202	1.07913	1.04027	1.30418	1.13655	3.1263	3.17121	1.37232	1.46875	1.85603	1.83823	1.97767	1.88097	1.62776	1.9839	1.07326	1.22671	1.60703	1.31484	1.0661	1.45895	0.95937	0.840742	1.69994	1.43087	1.43559	1.529	1.91585	5.81061	1.63914	1.56747	1.09832	1.2287	1.27428	1.83456	1.34598	1.49683	1.44945	1.96796			16.0476	16.5926	37.9	16.9167	13.8438
	1.26195	1.25256	1.32414	1.64358	1.36603	1.22867	0.990957	0.989872	1.32441	1.2085	1.34857	1.26902	2.01808	1.59418	1.3223	1.59015	0.970518	1.41644	1.27174	1.60268	1.25488	1.28316	0.934843	1.2401	1.10736	1.16509	1.68141	1.28239	1.24098	1.56956	1.51349	1.39719	1.83538	1.25659	1.09413	1.48517	1.36769	1.24168	1.0431	0.851623	2.01772	1.58237			17.0526	10.9545	14.8182	12.1892	7.78571
	0.949254	0.944469	1.42977	1.46376	1.41304	1.13351	1.30121	1.24812	1.26274	1.21914	1.26303	0.864757	1.72162	1.41851	1.31334	1.19135	1.2864	1.23429	0.888213	2.72155	1.66161	2.02381	0.916281	1.13184	1.90798	0.971752	1.10025	1.2017	1.22114	1.31505	1.52948	1.27718	1.19893	0.781482	1.13635	1.27452	1.28714	1.28317	0.977977	1.51998	1.24	1.69503			9	10.125	13.3913	10.7143	9.05
	1.25413	1.11563	1.47035	1.68016	1.37037	1.16807	1.17957	1.2409	0.934931	1.07113	1.41416	1.2597	1.3477	1.34238	1.39395	1.20675	0.998917	0.884525	2.02758	3.67857	1.53043	1.86238	0.920675	0.967663	1.23457	1.1402	1.78595	0.993382	1.08191	1.15578	1.23305	1.04094	1.16199	1.3926	0.952388	1.66138	1.2703	1.47847	1.18041	1.02826	1.59412	1.66279			11.6316	15.3529	24.4118	18.7143	8.5122
	1.36454	1.27421	1.76499	1.34609	1.02614	1.02311	1.1429	1.24075	1.30469	1.44395	1.74029	1.60706	1.31965	1.23596	1.98302	1.15689	1.16155	1.00347	1.31918	1.33333	1.59163	2.22124	1.33326	1.59138	0.981562	0.989253	1.64807	1.13922	1.19596	0.961209	1.57825	1.37415	1.76951	1.45683	0.949912	0.830672	1.07607	1.08259	1.2703	1.14239	1.5139	1.60279			6.2	10.5	21.6667	15.8788	10.0323
	0.989885	1.07573	1.41727	2.02392	1.52753	1.23353	1.16039	0.990013	1.13072	1.5159	2.24557	1.24101	1.3914	1.43688	1.29491	1.62311	1.82296	2.02644	1.6216	2.02373	1.42118	1.62679	1.09445	1.01028	1.10461	1.17106	0.968285	1.18567	1.14444	0.995702	1.09562	1.13801	1.67333	1.51396	1.28727	2.64662	1.23804	0.845699	1.33647	1.4536	2.9084	1.7256			8.45833	9.24138	39.8125	26.7083	24.25
	1.10218	1.15008	2.55101	1.79305	1.05	1.1289	1.39817	1.00847	1.24868	1.15865	1.42508	1.38755	1.93383	1.70922	1.13111	1.46122	2.27755	2.53734	1.73458	1.98456	1.18826	1.44008	1.18394	1.21881	1.19122	1.3621	1.17605	1.1242	1.30992	0.918622	1.04441	1.26873	1.84186	1.48796	1.45402	1.80427	1.66933	1.56503	1.01398	0.856145	1.13046	1.8379			6.625	6.875	31.4211	13.6	12.7143
	1.2735	1.15003	1.8528	1.62926	1.18544	1.35842	1.72975	1.23128	1.56865	1.25201	1.05483	0.883866	1.50578	1.19612	1.35447	1.71515	1.09682	1.16748	1.21553	1.51132	1.44387	1.52059	1.37662	1.34797	1.41902	1.3352	2.07132	2.26233	1.56563	1.66504	1.35493	1.19201	0.942614	1.06972	1.96257	1.72007	1.06898	1.38557	1.11606	1.55448	1.26263	1.33615			10.125	7.72727	17.6522	13.6129	31.4118
	0.9297	0.85767	1.60552	1.31178	1.05096	1.15107	4.49782	3.53075	1.92751	1.85644	1.54841	1.55105	0.926944	1.05211	1.39875	1.24296	1.16163	1.38839	1.37035	2.17963	1.31768	1.2315	1.59846	1.67102	1.16441	0.983921	1.90192	1.43528	1.32266	1.57799	1.35904	1.79056	1.31022	0.938463	1.4704	1.03223	1.40291	2.21896	0.84024	0.790683	1.21624	1.16466			10.6923	7.375	21.4583	32.8333	11.6111
	1.24107	0.98096	1.51512	1.46211	1.14957	1.02138	1.74838	1.99773	1.52329	1.4312	1.2534	0.955948	1.77096	1.89909	1.18467	1.13338	1.06406	1.05849	1.25676	1.50078	1.38929	1.40841	1.37962	1.48393	1.23534	1.20993	1.69514	1.77291	1.36735	1.16346	1.27861	1.16837	1.47529	1.18862	1.98598	1.59922	1.33396	1.59944	1.14668	0.941389	1.35638	1.37198			18.3889	17.2857	7.46667	7.70588	10
	1.13491	1.03773	2.08861	1.75333	1.2023	1.1727	1.30951	1.03899	1.6419	1.1642	1.1875	1.06826	1.39709	1.27927	1.24987	1.22303	1.15202	1.60304	1.0421	1.27658	1.75239	1.98183	1.96065	1.61475	1.30173	0.997068	1.60512	1.42547	1.59203	1.10346	1.05044	1.21824	1.41484	1.59876	1.50652	1.09837	1.29534	1.14171	0.919864	0.939284	0.943986	0.859415			9.85714	10.8095	5.88235	12	6.5
	1.22369	1.06712	1.71888	1.78905	1.36761	1.35796	1.71915	1.27326	1.24548	1.35959	1.39919	1.36224	1.47731	1.21616	1.0717	1.68643	1.50111	1.69418	1.93039	1.47203	1.53522	1.85975	1.54086	1.44084	1.0228	0.886495	1.68871	1.77981	1.32908	1.11033	1.0638	0.928861	1.11459	0.900955	1.31803	1.0264	1.28424	0.99169	1.20874	1.44117	1.03983	0.957941			10.375	10.7692	6.27778	10.7407	9.82353
	1.37189	1.287	1.53987	1.00429	1.2037	1.30161	1.7027	1.42873	1.22544	0.986606	1.61563	1.39735	1.09021	1.11259	1.49305	1.26233	0.990307	0.835763	1.2789	1.39112	1.09974	1.04272	1.13255	1.92565	1.26682	1.12199	1.77293	1.9271	0.91354	1.14365	1.10537	1.14354	1.12942	1.01958	1.76378	0.987491	0.977167	0.866192	1.55986	1.6881	1.2363	0.958813			9.8	14.25	22.963	26.2083	21.381
	1.1888	1.01977	1.59864	1.49035	1.35243	1.29984	1.32597	0.727374	1.57438	1.18784	1.50632	1.38392	1.48146	1.08398	1.14313	1.45395	1.09144	0.928783	1.67059	1.49027	1.82745	1.86364	1.49652	1.83419	1.17334	1.66855	1.63105	1.66865	1.89927	1.84616	1.79877	1.47377	1.30462	1.41143	1.44768	1.04375	1.80038	1.61118	1.52586	1.69953	1.11368	1.22957			13.88	11.7778	12.9667	14.7778	17.2
	1.02421	1.20352	1.83929	1.54425	0.915422	0.841914	1.43803	0.93896	2.06117	1.46836	1.51547	1.1649	2.01285	1.77793	1.50697	1.54312	1.17478	1.03641	1.28937	1.23601	1.05641	0.959671	1.02041	1.10339	1.48949	1.50109	1.37719	1.0469	1.20105	1.03707	1.08825	1.23649	1.36237	1.27219	1.33316	1.01287	1.21944	1.42217	1.17879	1.35209	1.2242	1.20739			9.85714	11.3333	17.1	26.0833	9.72727
	1.1906	0.990372	1.30903	1.23743	1.13073	1.17302	1.21714	1.22034	1.29733	1.29388	1.8047	2.93138	1.20259	1.08838	1.58875	1.42956	1.82546	1.75257	1.11897	1.54905	1.62779	1.57009	1.30961	1.36767	1.07856	1.28877	1.70466	2.20261	0.871418	1.02717	1.41008	1.29114	1.54893	1.5851	1.84138	1.13724	1.70824	1.39091	1.64872	1.4864					13.375	23.1875	26.1176	38.0588	5.85714
	0.960935	0.988057			1.20043	1.15954	1.2578	1.30456	1.74653	1.60027	1.48561	0.860567	1.53084	1.64033	1.05184	1.92162	1.39609	1.26422	1.32769	2.625	1.31333	1.13707	1.19398	1.26099	1.00691	1.31033	1.7359	1.50697	1.13645	1.11202	1.33322	0.961517			1.09993	1.4297	1.40906	1.25079	1.42963	1.38162					8.46154	8.59091			22.5238
	1.57433	0.970215			1.08113	1.06921	1.38154	1.03142	1.7145	1.3342			1.99798	2.21725	1.24248	1.3189	1.20135	1.07971	1.40117	2.7619	1.20835	1.77338	1.07826	1.23025	1.76708	1.62434	1.79269	1.4669	1.02873	0.816726	0.959526	0.868863			1.23957	0.917432	1.56372	1.75598	1.1099	1.16273					8.13333	9.125			10.4444
	1.20306	1.90705							1.43984	1.36523			1.58115	1.0645	1.33993	1.01992	1.99314	1.11993	1.43949	2.60437	1.43023	1.32639	1.2854	1.83708	1.06652	0.959402	1.99528	1.6682	1.33448	1.23907	1.01209	1.40974			1.29572	1.56496	1.45162	1.39539	0.8982	0.879261					7.6	7.33333
	1.64237	1.36804							1.98765	2.18783			1.43559	1.33614	1.16367	1.6276	1.83897	1.41677	1.50369	2.25531	1.70522	3.27917	1.25757	1.67883			1.75263	1.40765	1.20974	1.1242	1.38288	1.26531			1.89116	1.83863	1.31749	1.75038	1.3468	1.00947					8.47368	5.8
	1.39109	1.03654							1.64083	1.37091			2.14715	1.67317	1.4415	1.55971	1.57114	1.01641	1.27817	3.76888	1.21317	1.56695	1.31318	1.43605					1.91276	1.53726	1.42617	1.32879			1.38566	1.39472	1.26245	1.20511	1.20574	1.22271					9.1	8.23529
	1.16827	2.09378							1.24956	1.27078			1.87798	1.84262	1.34932	1.14201	1.97215	1.34731	1.16137	1.78367	1.21597	1.50675	1.34294	1.3751					2.09082	1.91922	1.11646	1.1389			1.56326	2.19913	1.53489	1.18824	1.24897	1.16195					29.6	56.3333
	1.71497	1.07921							1.69791	1.43371			1.41327	1.20334			1.02675	1.39487	1.39567	1.66412	1.13633	1.82625	1.79177	1.7458					1.31219	1.23197	1.21482	1.64101			1.6019	1.44043	1.27972	1.18579	2.22022	2.51873					11.1667	7.375
	1.55395	1.30794							2.16107	1.57799			1.27471	1.06213			1.13499	0.986189	1.11883	1.18178	1.09136	1.64286	0.965483	1.20444					1.76232	1.40558	1.43874	1.40677			1.2052	1.625	0.996648	1.21764	1.31415	1.59026					19.9286	18.4348
	1.52874	1.42398							1.53132	1.23441			1.61554	1.64415			1.54979	1.89514	1.54572	2.21045			1.37697	1.37701					1.56884	1.99867					1.66932	1.125	1.07521	1.17665							19.3077	15.2692
	1.61478	1.03782							2.04101	1.36088			1.36845	1.49927			1.40588	1.06358					1.01118	1.41672					1.03259	0.970226					1.58108	1.44445	1.10691	0.963923							7.25	7.95455
	1.47681	1.56874							1.23625	1.04111			1.66617	1.54055			1.20608	0.986694					2.03984	1.32328					1.53323	1.21076					1.25088	3.45417	1.05679	1.17671							15.9565	26.0769
	1.97549	1.38071											1.2736	1.40122			1.23966	1.09307											1.26765	1.37558					1.70222	1.47156	1.12598	1.05711							15.6667	10.375
	1.27466	1.20626																											1.12568	1.714					1.76379	1.92692									14.0667	24.7778
	1.44706	1.89312																											1.13479	1.1776															7.95833	13.5238
	2.03799	1.48869																											1.10691	1.17321															8.58824	8.33333
	1.22966	1.06708																											1.35844	1.44159															10.6818	6.1
	1.38101	1.11513																																											12.1429	7.56667
	2.02598	1.28545																																											49.8333	9.83333
[truncated: 79 more columns]

[truncated: 13 more sheets: S8 Fig, S9 Fig, S10 Fig, S11 Fig, S13 Fig, S14 Fig, S15 Fig, S16 Fig, S17 Fig, S18 Fig, S20 Fig, S21 Fig, S1 Table]
